# Supplementary material for: A multi-grained symmetric differential equation model for learning protein-ligand binding dynamics
Source: Nat Commun. 2025 Dec 30;17:1049. doi: 10.1038/s41467-025-67808-z (PMC12848303; doi:10.1038/s41467-025-67808-z)
Supplement: Supplementary file 6 — Source Data [file 41467_2025_67808_MOESM6_ESM.zip]

Archive with 37 entries (32 files):
- Source data/
- Source data/.DS_Store
- __MACOSX/Source data/._.DS_Store
- Source data/Source Data Figure 3/
- __MACOSX/Source data/._Source Data Figure 3
- Source data/Source Data Tables S3-S6/
- __MACOSX/Source data/._Source Data Tables S3-S6
- Source data/Source Data Figures S1-S2/
- __MACOSX/Source data/._Source Data Figures S1-S2
- Source data/Source Data Figure 3/RMSF_source_data.txt
- __MACOSX/Source data/Source Data Figure 3/._RMSF_source_data.txt
- Source data/Source Data Figure 3/.DS_Store
- __MACOSX/Source data/Source Data Figure 3/._.DS_Store
- Source data/Source Data Figure 3/pymol_session/
- __MACOSX/Source data/Source Data Figure 3/._pymol_session
- Source data/Source Data Tables S3-S6/.DS_Store
- __MACOSX/Source data/Source Data Tables S3-S6/._.DS_Store
- Source data/Source Data Tables S3-S6/step_03_gather_optimal_no_weight.zip
- __MACOSX/Source data/Source Data Tables S3-S6/._step_03_gather_optimal_no_weight.zip
- Source data/Source Data Figures S1-S2/data_val_resource.npz
- __MACOSX/Source data/Source Data Figures S1-S2/._data_val_resource.npz
- Source data/Source Data Figures S1-S2/data_train_resource.npz
- __MACOSX/Source data/Source Data Figures S1-S2/._data_train_resource.npz
- Source data/Source Data Figures S1-S2/data_test_resource.npz
- __MACOSX/Source data/Source Data Figures S1-S2/._data_test_resource.npz
- Source data/Source Data Figure 3/pymol_session/pymol_session_NeuralMD_ODE.zip
- __MACOSX/Source data/Source Data Figure 3/pymol_session/._pymol_session_NeuralMD_ODE.zip
- Source data/Source Data Figure 3/pymol_session/pymol_session_VerletMD.zip
- __MACOSX/Source data/Source Data Figure 3/pymol_session/._pymol_session_VerletMD.zip
- Source data/Source Data Figure 3/pymol_session/pymol_session_GNNMD.zip
- __MACOSX/Source data/Source Data Figure 3/pymol_session/._pymol_session_GNNMD.zip
- Source data/Source Data Figure 3/pymol_session/.DS_Store
- __MACOSX/Source data/Source Data Figure 3/pymol_session/._.DS_Store
- Source data/Source Data Figure 3/pymol_session/pymol_session_NeuralMD_SDE.zip
- __MACOSX/Source data/Source Data Figure 3/pymol_session/._pymol_session_NeuralMD_SDE.zip
- Source data/Source Data Figure 3/pymol_session/pymol_session_DenoisingLD.zip
- __MACOSX/Source data/Source Data Figure 3/pymol_session/._pymol_session_DenoisingLD.zip
