# Supplementary material for: A multi-grained symmetric differential equation model for learning protein-ligand binding dynamics
Source: Nat Commun. 2025 Dec 30;17:1049. doi: 10.1038/s41467-025-67808-z (PMC12848303; doi:10.1038/s41467-025-67808-z)
Supplement: Supplementary file 6 — Source Data [file 41467_2025_67808_MOESM6_ESM.zip › Source data/Source Data Figure 3/RMSF_source_data.txt]

PDB_ID	method	seed	start_frame_id	end_frame_id	RMSF
5WIJ	GNNMD	22	80	85	0.08446202427148819
5WIJ	GNNMD	22	81	86	0.08397269994020462
5WIJ	GNNMD	22	82	87	0.08072171360254288
5WIJ	GNNMD	22	83	88	0.07855848968029022
5WIJ	GNNMD	22	84	89	0.0793709084391594
5WIJ	GNNMD	22	85	90	0.08083485811948776
5WIJ	GNNMD	22	86	91	0.08204467594623566
5WIJ	GNNMD	22	87	92	0.08224176615476608
5WIJ	GNNMD	22	88	93	0.07984720170497894
5WIJ	GNNMD	22	89	94	0.07611530274152756
5WIJ	GNNMD	22	90	95	0.07264997810125351
5WIJ	GNNMD	22	91	96	0.07183600217103958
5WIJ	GNNMD	22	92	97	0.07246905565261841
5WIJ	GNNMD	22	93	98	0.07183472067117691
5WIJ	GNNMD	22	94	99	0.07020058482885361
5WIJ	GNNMD	22	95	100	0.06799031794071198
5WIJ	GNNMD	32	80	85	0.09496850520372391
5WIJ	GNNMD	32	81	86	0.09148427844047546
5WIJ	GNNMD	32	82	87	0.08963993191719055
5WIJ	GNNMD	32	83	88	0.09020727127790451
5WIJ	GNNMD	32	84	89	0.09142713993787766
5WIJ	GNNMD	32	85	90	0.09226591885089874
5WIJ	GNNMD	32	86	91	0.09203843772411346
5WIJ	GNNMD	32	87	92	0.09143824875354767
5WIJ	GNNMD	32	88	93	0.09001927077770233
5WIJ	GNNMD	32	89	94	0.08861345797777176
5WIJ	GNNMD	32	90	95	0.08779288083314896
5WIJ	GNNMD	32	91	96	0.08680694550275803
5WIJ	GNNMD	32	92	97	0.08607672154903412
5WIJ	GNNMD	32	93	98	0.0836561769247055
5WIJ	GNNMD	32	94	99	0.08049291372299194
5WIJ	GNNMD	32	95	100	0.07709015160799026
5WIJ	GNNMD	42	80	85	0.09449397772550583
5WIJ	GNNMD	42	81	86	0.09487301111221313
5WIJ	GNNMD	42	82	87	0.0966854989528656
5WIJ	GNNMD	42	83	88	0.09687216579914093
5WIJ	GNNMD	42	84	89	0.09835730493068695
5WIJ	GNNMD	42	85	90	0.09665969014167786
5WIJ	GNNMD	42	86	91	0.09420160204172134
5WIJ	GNNMD	42	87	92	0.09086836874485016
5WIJ	GNNMD	42	88	93	0.0899818167090416
5WIJ	GNNMD	42	89	94	0.09200256317853928
5WIJ	GNNMD	42	90	95	0.08996844291687012
5WIJ	GNNMD	42	91	96	0.08611291646957397
5WIJ	GNNMD	42	92	97	0.08278051018714905
5WIJ	GNNMD	42	93	98	0.0827164575457573
5WIJ	GNNMD	42	94	99	0.083615742623806
5WIJ	GNNMD	42	95	100	0.08610231429338455
5WIJ	Ground-Truth	-1	80	85	0.9510244727134705
5WIJ	Ground-Truth	-1	81	86	0.954767644405365
5WIJ	Ground-Truth	-1	82	87	0.8521144986152649
5WIJ	Ground-Truth	-1	83	88	0.9162224531173706
5WIJ	Ground-Truth	-1	84	89	1.037864327430725
5WIJ	Ground-Truth	-1	85	90	0.918734073638916
5WIJ	Ground-Truth	-1	86	91	0.8436304926872253
5WIJ	Ground-Truth	-1	87	92	0.6932530403137207
5WIJ	Ground-Truth	-1	88	93	0.7147976756095886
5WIJ	Ground-Truth	-1	89	94	0.7463542819023132
5WIJ	Ground-Truth	-1	90	95	0.6874502897262573
5WIJ	Ground-Truth	-1	91	96	0.6988584399223328
5WIJ	Ground-Truth	-1	92	97	0.7460556626319885
5WIJ	Ground-Truth	-1	93	98	0.7592798471450806
5WIJ	Ground-Truth	-1	94	99	0.8014700412750244
5WIJ	Ground-Truth	-1	95	100	1.1119310855865479
5WIJ	DenoisingLD	22	80	85	0.20556481182575226
5WIJ	DenoisingLD	22	81	86	0.21012267470359802
5WIJ	DenoisingLD	22	82	87	0.2165343165397644
5WIJ	DenoisingLD	22	83	88	0.21870572865009308
5WIJ	DenoisingLD	22	84	89	0.21852906048297882
5WIJ	DenoisingLD	22	85	90	0.19695396721363068
5WIJ	DenoisingLD	22	86	91	0.18538503348827362
5WIJ	DenoisingLD	22	87	92	0.19413885474205017
5WIJ	DenoisingLD	22	88	93	0.1991787552833557
5WIJ	DenoisingLD	22	89	94	0.20350953936576843
5WIJ	DenoisingLD	22	90	95	0.21424588561058044
5WIJ	DenoisingLD	22	91	96	0.20297102630138397
5WIJ	DenoisingLD	22	92	97	0.1988929808139801
5WIJ	DenoisingLD	22	93	98	0.19449588656425476
5WIJ	DenoisingLD	22	94	99	0.17971250414848328
5WIJ	DenoisingLD	22	95	100	0.18062132596969604
5WIJ	DenoisingLD	32	80	85	0.21838022768497467
5WIJ	DenoisingLD	32	81	86	0.21358470618724823
5WIJ	DenoisingLD	32	82	87	0.2052239328622818
5WIJ	DenoisingLD	32	83	88	0.19788585603237152
5WIJ	DenoisingLD	32	84	89	0.20308583974838257
5WIJ	DenoisingLD	32	85	90	0.20048651099205017
5WIJ	DenoisingLD	32	86	91	0.19209915399551392
5WIJ	DenoisingLD	32	87	92	0.19490431249141693
5WIJ	DenoisingLD	32	88	93	0.18883517384529114
5WIJ	DenoisingLD	32	89	94	0.1960875391960144
5WIJ	DenoisingLD	32	90	95	0.19832094013690948
5WIJ	DenoisingLD	32	91	96	0.19527362287044525
5WIJ	DenoisingLD	32	92	97	0.19671490788459778
5WIJ	DenoisingLD	32	93	98	0.17761187255382538
5WIJ	DenoisingLD	32	94	99	0.17968599498271942
5WIJ	DenoisingLD	32	95	100	0.1800725758075714
5WIJ	DenoisingLD	42	80	85	0.20098023116588593
5WIJ	DenoisingLD	42	81	86	0.19291621446609497
5WIJ	DenoisingLD	42	82	87	0.19910751283168793
5WIJ	DenoisingLD	42	83	88	0.21366608142852783
5WIJ	DenoisingLD	42	84	89	0.21642373502254486
5WIJ	DenoisingLD	42	85	90	0.21054543554782867
5WIJ	DenoisingLD	42	86	91	0.2102331668138504
5WIJ	DenoisingLD	42	87	92	0.20708692073822021
5WIJ	DenoisingLD	42	88	93	0.19816209375858307
5WIJ	DenoisingLD	42	89	94	0.18007072806358337
5WIJ	DenoisingLD	42	90	95	0.18016816675662994
5WIJ	DenoisingLD	42	91	96	0.18943044543266296
5WIJ	DenoisingLD	42	92	97	0.20738175511360168
5WIJ	DenoisingLD	42	93	98	0.20873907208442688
5WIJ	DenoisingLD	42	94	99	0.19915543496608734
5WIJ	DenoisingLD	42	95	100	0.19132524728775024
5WIJ	NeuralMD_Binding01_AR	22	80	85	0.08425679057836533
5WIJ	NeuralMD_Binding01_AR	22	81	86	0.07754608988761902
5WIJ	NeuralMD_Binding01_AR	22	82	87	0.09499304741621017
5WIJ	NeuralMD_Binding01_AR	22	83	88	0.10221155732870102
5WIJ	NeuralMD_Binding01_AR	22	84	89	0.0849107950925827
5WIJ	NeuralMD_Binding01_AR	22	85	90	0.07887325435876846
5WIJ	NeuralMD_Binding01_AR	22	86	91	0.08489318937063217
5WIJ	NeuralMD_Binding01_AR	22	87	92	0.08595316112041473
5WIJ	NeuralMD_Binding01_AR	22	88	93	0.0995384231209755
5WIJ	NeuralMD_Binding01_AR	22	89	94	0.10619063675403595
5WIJ	NeuralMD_Binding01_AR	22	90	95	0.09575852006673813
5WIJ	NeuralMD_Binding01_AR	22	91	96	0.09172707051038742
5WIJ	NeuralMD_Binding01_AR	22	92	97	0.10446514934301376
5WIJ	NeuralMD_Binding01_AR	22	93	98	0.1052393689751625
5WIJ	NeuralMD_Binding01_AR	22	94	99	0.10532839596271515
5WIJ	NeuralMD_Binding01_AR	22	95	100	0.10102172940969467
5WIJ	NeuralMD_Binding01_AR	32	80	85	0.22184020280838013
5WIJ	NeuralMD_Binding01_AR	32	81	86	0.26041465997695923
5WIJ	NeuralMD_Binding01_AR	32	82	87	0.2676335275173187
5WIJ	NeuralMD_Binding01_AR	32	83	88	0.29499614238739014
5WIJ	NeuralMD_Binding01_AR	32	84	89	0.3551064431667328
5WIJ	NeuralMD_Binding01_AR	32	85	90	0.41136378049850464
5WIJ	NeuralMD_Binding01_AR	32	86	91	0.3537607491016388
5WIJ	NeuralMD_Binding01_AR	32	87	92	0.3300324082374573
5WIJ	NeuralMD_Binding01_AR	32	88	93	0.2988777160644531
5WIJ	NeuralMD_Binding01_AR	32	89	94	0.3213757872581482
5WIJ	NeuralMD_Binding01_AR	32	90	95	0.30293822288513184
5WIJ	NeuralMD_Binding01_AR	32	91	96	0.2969232201576233
5WIJ	NeuralMD_Binding01_AR	32	92	97	0.30190590023994446
5WIJ	NeuralMD_Binding01_AR	32	93	98	0.32624298334121704
5WIJ	NeuralMD_Binding01_AR	32	94	99	0.4325275123119354
5WIJ	NeuralMD_Binding01_AR	32	95	100	0.46663036942481995
5WIJ	NeuralMD_Binding01_AR	42	80	85	0.03948989510536194
5WIJ	NeuralMD_Binding01_AR	42	81	86	0.03172700107097626
5WIJ	NeuralMD_Binding01_AR	42	82	87	0.030341925099492073
5WIJ	NeuralMD_Binding01_AR	42	83	88	0.030491482466459274
5WIJ	NeuralMD_Binding01_AR	42	84	89	0.030374031513929367
5WIJ	NeuralMD_Binding01_AR	42	85	90	0.030455490574240685
5WIJ	NeuralMD_Binding01_AR	42	86	91	0.03014162741601467
5WIJ	NeuralMD_Binding01_AR	42	87	92	0.03013576753437519
5WIJ	NeuralMD_Binding01_AR	42	88	93	0.03017508238554001
5WIJ	NeuralMD_Binding01_AR	42	89	94	0.030172597616910934
5WIJ	NeuralMD_Binding01_AR	42	90	95	0.030118856579065323
5WIJ	NeuralMD_Binding01_AR	42	91	96	0.03008839301764965
5WIJ	NeuralMD_Binding01_AR	42	92	97	0.03014165163040161
5WIJ	NeuralMD_Binding01_AR	42	93	98	0.030125832185149193
5WIJ	NeuralMD_Binding01_AR	42	94	99	0.030177218839526176
5WIJ	NeuralMD_Binding01_AR	42	95	100	0.030151184648275375
5WIJ	NeuralMD_Binding04_AR	22	80	85	0.2992211580276489
5WIJ	NeuralMD_Binding04_AR	22	81	86	0.28200092911720276
5WIJ	NeuralMD_Binding04_AR	22	82	87	0.2906864881515503
5WIJ	NeuralMD_Binding04_AR	22	83	88	0.28431960940361023
5WIJ	NeuralMD_Binding04_AR	22	84	89	0.27242550253868103
5WIJ	NeuralMD_Binding04_AR	22	85	90	0.2766498923301697
5WIJ	NeuralMD_Binding04_AR	22	86	91	0.2876383364200592
5WIJ	NeuralMD_Binding04_AR	22	87	92	0.32576850056648254
5WIJ	NeuralMD_Binding04_AR	22	88	93	0.35887619853019714
5WIJ	NeuralMD_Binding04_AR	22	89	94	0.348981648683548
5WIJ	NeuralMD_Binding04_AR	22	90	95	0.29433655738830566
5WIJ	NeuralMD_Binding04_AR	22	91	96	0.28619205951690674
5WIJ	NeuralMD_Binding04_AR	22	92	97	0.27355173230171204
5WIJ	NeuralMD_Binding04_AR	22	93	98	0.3021956980228424
5WIJ	NeuralMD_Binding04_AR	22	94	99	0.305879145860672
5WIJ	NeuralMD_Binding04_AR	22	95	100	0.3133055567741394
5WIJ	NeuralMD_Binding04_AR	32	80	85	0.3336431384086609
5WIJ	NeuralMD_Binding04_AR	32	81	86	0.3516818583011627
5WIJ	NeuralMD_Binding04_AR	32	82	87	0.36556729674339294
5WIJ	NeuralMD_Binding04_AR	32	83	88	0.3795502185821533
5WIJ	NeuralMD_Binding04_AR	32	84	89	0.44727078080177307
5WIJ	NeuralMD_Binding04_AR	32	85	90	0.43798279762268066
5WIJ	NeuralMD_Binding04_AR	32	86	91	0.4733773469924927
5WIJ	NeuralMD_Binding04_AR	32	87	92	0.4691750109195709
5WIJ	NeuralMD_Binding04_AR	32	88	93	0.4722026586532593
5WIJ	NeuralMD_Binding04_AR	32	89	94	0.45423534512519836
5WIJ	NeuralMD_Binding04_AR	32	90	95	0.3574475347995758
5WIJ	NeuralMD_Binding04_AR	32	91	96	0.39123886823654175
5WIJ	NeuralMD_Binding04_AR	32	92	97	0.4194285571575165
5WIJ	NeuralMD_Binding04_AR	32	93	98	0.42374077439308167
5WIJ	NeuralMD_Binding04_AR	32	94	99	0.42220187187194824
5WIJ	NeuralMD_Binding04_AR	32	95	100	0.36454251408576965
5WIJ	NeuralMD_Binding04_AR	42	80	85	0.04455174505710602
5WIJ	NeuralMD_Binding04_AR	42	81	86	0.04740943759679794
5WIJ	NeuralMD_Binding04_AR	42	82	87	0.049474745988845825
5WIJ	NeuralMD_Binding04_AR	42	83	88	0.05499141663312912
5WIJ	NeuralMD_Binding04_AR	42	84	89	0.053796134889125824
5WIJ	NeuralMD_Binding04_AR	42	85	90	0.052490655332803726
5WIJ	NeuralMD_Binding04_AR	42	86	91	0.05277548357844353
5WIJ	NeuralMD_Binding04_AR	42	87	92	0.05754857137799263
5WIJ	NeuralMD_Binding04_AR	42	88	93	0.06793669611215591
5WIJ	NeuralMD_Binding04_AR	42	89	94	0.06903550773859024
5WIJ	NeuralMD_Binding04_AR	42	90	95	0.07714688032865524
5WIJ	NeuralMD_Binding04_AR	42	91	96	0.06143419072031975
5WIJ	NeuralMD_Binding04_AR	42	92	97	0.06758259236812592
5WIJ	NeuralMD_Binding04_AR	42	93	98	0.05409141257405281
5WIJ	NeuralMD_Binding04_AR	42	94	99	0.05714896693825722
5WIJ	NeuralMD_Binding04_AR	42	95	100	0.0593724250793457
4ZX0	GNNMD	22	80	85	0.07983890175819397
4ZX0	GNNMD	22	81	86	0.0745948851108551
4ZX0	GNNMD	22	82	87	0.07173013687133789
4ZX0	GNNMD	22	83	88	0.06968013942241669
4ZX0	GNNMD	22	84	89	0.0690699964761734
4ZX0	GNNMD	22	85	90	0.07029153406620026
4ZX0	GNNMD	22	86	91	0.07251130789518356
4ZX0	GNNMD	22	87	92	0.07593905180692673
4ZX0	GNNMD	22	88	93	0.07491668313741684
4ZX0	GNNMD	22	89	94	0.06921341270208359
4ZX0	GNNMD	22	90	95	0.062337204813957214
4ZX0	GNNMD	22	91	96	0.05609139800071716
4ZX0	GNNMD	22	92	97	0.05504262447357178
4ZX0	GNNMD	22	93	98	0.05482287332415581
4ZX0	GNNMD	22	94	99	0.054051853716373444
4ZX0	GNNMD	22	95	100	0.05405718460679054
4ZX0	GNNMD	32	80	85	0.09062162041664124
4ZX0	GNNMD	32	81	86	0.09085120260715485
4ZX0	GNNMD	32	82	87	0.09154418110847473
4ZX0	GNNMD	32	83	88	0.09275224059820175
4ZX0	GNNMD	32	84	89	0.09297699481248856
4ZX0	GNNMD	32	85	90	0.09111619740724564
4ZX0	GNNMD	32	86	91	0.08823013305664062
4ZX0	GNNMD	32	87	92	0.08670124411582947
4ZX0	GNNMD	32	88	93	0.08890876919031143
4ZX0	GNNMD	32	89	94	0.09453652054071426
4ZX0	GNNMD	32	90	95	0.09756111353635788
4ZX0	GNNMD	32	91	96	0.09615278989076614
4ZX0	GNNMD	32	92	97	0.08925560116767883
4ZX0	GNNMD	32	93	98	0.08242609351873398
4ZX0	GNNMD	32	94	99	0.08071091026067734
4ZX0	GNNMD	32	95	100	0.0808626264333725
4ZX0	GNNMD	42	80	85	0.08361266553401947
4ZX0	GNNMD	42	81	86	0.08475163578987122
4ZX0	GNNMD	42	82	87	0.08681590110063553
4ZX0	GNNMD	42	83	88	0.08797486871480942
4ZX0	GNNMD	42	84	89	0.08691374212503433
4ZX0	GNNMD	42	85	90	0.08651051670312881
4ZX0	GNNMD	42	86	91	0.0860784649848938
4ZX0	GNNMD	42	87	92	0.08547518402338028
4ZX0	GNNMD	42	88	93	0.08504793792963028
4ZX0	GNNMD	42	89	94	0.08379986137151718
4ZX0	GNNMD	42	90	95	0.08310264348983765
4ZX0	GNNMD	42	91	96	0.0814676284790039
4ZX0	GNNMD	42	92	97	0.08033639192581177
4ZX0	GNNMD	42	93	98	0.07871005684137344
4ZX0	GNNMD	42	94	99	0.07713364064693451
4ZX0	GNNMD	42	95	100	0.07640744745731354
4ZX0	Ground-Truth	-1	80	85	0.4287509322166443
4ZX0	Ground-Truth	-1	81	86	0.3917369544506073
4ZX0	Ground-Truth	-1	82	87	0.6069518327713013
4ZX0	Ground-Truth	-1	83	88	0.7069270610809326
4ZX0	Ground-Truth	-1	84	89	0.6761518716812134
4ZX0	Ground-Truth	-1	85	90	0.8418219685554504
4ZX0	Ground-Truth	-1	86	91	0.8769457340240479
4ZX0	Ground-Truth	-1	87	92	0.7850854992866516
4ZX0	Ground-Truth	-1	88	93	0.6409180164337158
4ZX0	Ground-Truth	-1	89	94	0.7665157318115234
4ZX0	Ground-Truth	-1	90	95	0.6931881308555603
4ZX0	Ground-Truth	-1	91	96	0.7524828910827637
4ZX0	Ground-Truth	-1	92	97	0.6070760488510132
4ZX0	Ground-Truth	-1	93	98	0.5955224633216858
4ZX0	Ground-Truth	-1	94	99	0.6708943843841553
4ZX0	Ground-Truth	-1	95	100	0.6494517922401428
4ZX0	DenoisingLD	22	80	85	0.249363511800766
4ZX0	DenoisingLD	22	81	86	0.2615157961845398
4ZX0	DenoisingLD	22	82	87	0.270277202129364
4ZX0	DenoisingLD	22	83	88	0.26995447278022766
4ZX0	DenoisingLD	22	84	89	0.2548137605190277
4ZX0	DenoisingLD	22	85	90	0.2563549280166626
4ZX0	DenoisingLD	22	86	91	0.25128453969955444
4ZX0	DenoisingLD	22	87	92	0.2382330745458603
4ZX0	DenoisingLD	22	88	93	0.23597592115402222
4ZX0	DenoisingLD	22	89	94	0.22984442114830017
4ZX0	DenoisingLD	22	90	95	0.22561630606651306
4ZX0	DenoisingLD	22	91	96	0.22819460928440094
4ZX0	DenoisingLD	22	92	97	0.2240760624408722
4ZX0	DenoisingLD	22	93	98	0.22642488777637482
4ZX0	DenoisingLD	22	94	99	0.222567617893219
4ZX0	DenoisingLD	22	95	100	0.2302122563123703
4ZX0	DenoisingLD	32	80	85	0.2523552179336548
4ZX0	DenoisingLD	32	81	86	0.2558234930038452
4ZX0	DenoisingLD	32	82	87	0.24449320137500763
4ZX0	DenoisingLD	32	83	88	0.24872873723506927
4ZX0	DenoisingLD	32	84	89	0.2540607750415802
4ZX0	DenoisingLD	32	85	90	0.25743409991264343
4ZX0	DenoisingLD	32	86	91	0.251945823431015
4ZX0	DenoisingLD	32	87	92	0.24063900113105774
4ZX0	DenoisingLD	32	88	93	0.24678772687911987
4ZX0	DenoisingLD	32	89	94	0.24876828491687775
4ZX0	DenoisingLD	32	90	95	0.23973193764686584
4ZX0	DenoisingLD	32	91	96	0.22105686366558075
4ZX0	DenoisingLD	32	92	97	0.21689535677433014
4ZX0	DenoisingLD	32	93	98	0.21224036812782288
4ZX0	DenoisingLD	32	94	99	0.209137424826622
4ZX0	DenoisingLD	32	95	100	0.20702727138996124
4ZX0	DenoisingLD	42	80	85	0.2633589208126068
4ZX0	DenoisingLD	42	81	86	0.2564815580844879
4ZX0	DenoisingLD	42	82	87	0.24794337153434753
4ZX0	DenoisingLD	42	83	88	0.2393016815185547
4ZX0	DenoisingLD	42	84	89	0.24090662598609924
4ZX0	DenoisingLD	42	85	90	0.2363184094429016
4ZX0	DenoisingLD	42	86	91	0.2306312918663025
4ZX0	DenoisingLD	42	87	92	0.23363476991653442
4ZX0	DenoisingLD	42	88	93	0.23589302599430084
4ZX0	DenoisingLD	42	89	94	0.2406087964773178
4ZX0	DenoisingLD	42	90	95	0.24122288823127747
4ZX0	DenoisingLD	42	91	96	0.24142614006996155
4ZX0	DenoisingLD	42	92	97	0.23230020701885223
4ZX0	DenoisingLD	42	93	98	0.2204638570547104
4ZX0	DenoisingLD	42	94	99	0.21773816645145416
4ZX0	DenoisingLD	42	95	100	0.21705669164657593
4ZX0	NeuralMD_Binding01_AR	22	80	85	0.03933732584118843
4ZX0	NeuralMD_Binding01_AR	22	81	86	0.028528444468975067
4ZX0	NeuralMD_Binding01_AR	22	82	87	0.027060210704803467
4ZX0	NeuralMD_Binding01_AR	22	83	88	0.0306814294308424
4ZX0	NeuralMD_Binding01_AR	22	84	89	0.031512077897787094
4ZX0	NeuralMD_Binding01_AR	22	85	90	0.03473944962024689
4ZX0	NeuralMD_Binding01_AR	22	86	91	0.034186094999313354
4ZX0	NeuralMD_Binding01_AR	22	87	92	0.054721441119909286
4ZX0	NeuralMD_Binding01_AR	22	88	93	0.053047630935907364
4ZX0	NeuralMD_Binding01_AR	22	89	94	0.05225633084774017
4ZX0	NeuralMD_Binding01_AR	22	90	95	0.04613780230283737
4ZX0	NeuralMD_Binding01_AR	22	91	96	0.044433917850255966
4ZX0	NeuralMD_Binding01_AR	22	92	97	0.04348409175872803
4ZX0	NeuralMD_Binding01_AR	22	93	98	0.04255787283182144
4ZX0	NeuralMD_Binding01_AR	22	94	99	0.03904418274760246
4ZX0	NeuralMD_Binding01_AR	22	95	100	0.0351431705057621
4ZX0	NeuralMD_Binding01_AR	32	80	85	0.05285225063562393
4ZX0	NeuralMD_Binding01_AR	32	81	86	0.03231625631451607
4ZX0	NeuralMD_Binding01_AR	32	82	87	0.044889528304338455
4ZX0	NeuralMD_Binding01_AR	32	83	88	0.04584554210305214
4ZX0	NeuralMD_Binding01_AR	32	84	89	0.035562917590141296
4ZX0	NeuralMD_Binding01_AR	32	85	90	0.038891322910785675
4ZX0	NeuralMD_Binding01_AR	32	86	91	0.03922443091869354
4ZX0	NeuralMD_Binding01_AR	32	87	92	0.04009145870804787
4ZX0	NeuralMD_Binding01_AR	32	88	93	0.04570741206407547
4ZX0	NeuralMD_Binding01_AR	32	89	94	0.05008934438228607
4ZX0	NeuralMD_Binding01_AR	32	90	95	0.048702798783779144
4ZX0	NeuralMD_Binding01_AR	32	91	96	0.051537979394197464
4ZX0	NeuralMD_Binding01_AR	32	92	97	0.032073285430669785
4ZX0	NeuralMD_Binding01_AR	32	93	98	0.04932617396116257
4ZX0	NeuralMD_Binding01_AR	32	94	99	0.04747040197253227
4ZX0	NeuralMD_Binding01_AR	32	95	100	0.04082242399454117
4ZX0	NeuralMD_Binding01_AR	42	80	85	0.049281682819128036
4ZX0	NeuralMD_Binding01_AR	42	81	86	0.02964187227189541
4ZX0	NeuralMD_Binding01_AR	42	82	87	0.030648425221443176
4ZX0	NeuralMD_Binding01_AR	42	83	88	0.020919857546687126
4ZX0	NeuralMD_Binding01_AR	42	84	89	0.022242486476898193
4ZX0	NeuralMD_Binding01_AR	42	85	90	0.0282660573720932
4ZX0	NeuralMD_Binding01_AR	42	86	91	0.0213589146733284
4ZX0	NeuralMD_Binding01_AR	42	87	92	0.024857603013515472
4ZX0	NeuralMD_Binding01_AR	42	88	93	0.02549763210117817
4ZX0	NeuralMD_Binding01_AR	42	89	94	0.016282083466649055
4ZX0	NeuralMD_Binding01_AR	42	90	95	0.031015295535326004
4ZX0	NeuralMD_Binding01_AR	42	91	96	0.036706194281578064
4ZX0	NeuralMD_Binding01_AR	42	92	97	0.030678683891892433
4ZX0	NeuralMD_Binding01_AR	42	93	98	0.039736274629831314
4ZX0	NeuralMD_Binding01_AR	42	94	99	0.029423914849758148
4ZX0	NeuralMD_Binding01_AR	42	95	100	0.0322524830698967
4ZX0	NeuralMD_Binding04_AR	22	80	85	0.3496452569961548
4ZX0	NeuralMD_Binding04_AR	22	81	86	0.2981307804584503
4ZX0	NeuralMD_Binding04_AR	22	82	87	0.27590277791023254
4ZX0	NeuralMD_Binding04_AR	22	83	88	0.28536733984947205
4ZX0	NeuralMD_Binding04_AR	22	84	89	0.30767330527305603
4ZX0	NeuralMD_Binding04_AR	22	85	90	0.2994491457939148
4ZX0	NeuralMD_Binding04_AR	22	86	91	0.2936151921749115
4ZX0	NeuralMD_Binding04_AR	22	87	92	0.29439735412597656
4ZX0	NeuralMD_Binding04_AR	22	88	93	0.3254748284816742
4ZX0	NeuralMD_Binding04_AR	22	89	94	0.3155207335948944
4ZX0	NeuralMD_Binding04_AR	22	90	95	0.3150714039802551
4ZX0	NeuralMD_Binding04_AR	22	91	96	0.3044239282608032
4ZX0	NeuralMD_Binding04_AR	22	92	97	0.3074708580970764
4ZX0	NeuralMD_Binding04_AR	22	93	98	0.30482402443885803
4ZX0	NeuralMD_Binding04_AR	22	94	99	0.30200904607772827
4ZX0	NeuralMD_Binding04_AR	22	95	100	0.30889731645584106
4ZX0	NeuralMD_Binding04_AR	32	80	85	0.2423228919506073
4ZX0	NeuralMD_Binding04_AR	32	81	86	0.2099975198507309
4ZX0	NeuralMD_Binding04_AR	32	82	87	0.270000696182251
4ZX0	NeuralMD_Binding04_AR	32	83	88	0.2810167968273163
4ZX0	NeuralMD_Binding04_AR	32	84	89	0.3623802363872528
4ZX0	NeuralMD_Binding04_AR	32	85	90	0.363303542137146
4ZX0	NeuralMD_Binding04_AR	32	86	91	0.29933783411979675
4ZX0	NeuralMD_Binding04_AR	32	87	92	0.30104902386665344
4ZX0	NeuralMD_Binding04_AR	32	88	93	0.40843304991722107
4ZX0	NeuralMD_Binding04_AR	32	89	94	0.416042298078537
4ZX0	NeuralMD_Binding04_AR	32	90	95	0.4446348249912262
4ZX0	NeuralMD_Binding04_AR	32	91	96	0.4556633532047272
4ZX0	NeuralMD_Binding04_AR	32	92	97	0.2944526672363281
4ZX0	NeuralMD_Binding04_AR	32	93	98	0.31784588098526
4ZX0	NeuralMD_Binding04_AR	32	94	99	0.4698181748390198
4ZX0	NeuralMD_Binding04_AR	32	95	100	0.4808729588985443
4ZX0	NeuralMD_Binding04_AR	42	80	85	0.2945655882358551
4ZX0	NeuralMD_Binding04_AR	42	81	86	0.29046908020973206
4ZX0	NeuralMD_Binding04_AR	42	82	87	0.2825125455856323
4ZX0	NeuralMD_Binding04_AR	42	83	88	0.29076215624809265
4ZX0	NeuralMD_Binding04_AR	42	84	89	0.2847065329551697
4ZX0	NeuralMD_Binding04_AR	42	85	90	0.32658493518829346
4ZX0	NeuralMD_Binding04_AR	42	86	91	0.33584126830101013
4ZX0	NeuralMD_Binding04_AR	42	87	92	0.328670471906662
4ZX0	NeuralMD_Binding04_AR	42	88	93	0.2774878740310669
4ZX0	NeuralMD_Binding04_AR	42	89	94	0.30100715160369873
4ZX0	NeuralMD_Binding04_AR	42	90	95	0.2928565442562103
4ZX0	NeuralMD_Binding04_AR	42	91	96	0.2925022840499878
4ZX0	NeuralMD_Binding04_AR	42	92	97	0.27938568592071533
4ZX0	NeuralMD_Binding04_AR	42	93	98	0.285256028175354
4ZX0	NeuralMD_Binding04_AR	42	94	99	0.2960883677005768
4ZX0	NeuralMD_Binding04_AR	42	95	100	0.29218876361846924
3EOV	GNNMD	22	80	85	0.15333136916160583
3EOV	GNNMD	22	81	86	0.14531166851520538
3EOV	GNNMD	22	82	87	0.14482811093330383
3EOV	GNNMD	22	83	88	0.15225553512573242
3EOV	GNNMD	22	84	89	0.16703760623931885
3EOV	GNNMD	22	85	90	0.18622735142707825
3EOV	GNNMD	22	86	91	0.19354207813739777
3EOV	GNNMD	22	87	92	0.20146454870700836
3EOV	GNNMD	22	88	93	0.22390955686569214
3EOV	GNNMD	22	89	94	0.2476593255996704
3EOV	GNNMD	22	90	95	0.25358161330223083
3EOV	GNNMD	22	91	96	0.24366551637649536
3EOV	GNNMD	22	92	97	0.227586030960083
3EOV	GNNMD	22	93	98	0.21568147838115692
3EOV	GNNMD	22	94	99	0.21806509792804718
3EOV	GNNMD	22	95	100	0.24406325817108154
3EOV	GNNMD	32	80	85	0.10075783729553223
3EOV	GNNMD	32	81	86	0.09636376053094864
3EOV	GNNMD	32	82	87	0.09471198916435242
3EOV	GNNMD	32	83	88	0.09671153128147125
3EOV	GNNMD	32	84	89	0.09897181391716003
3EOV	GNNMD	32	85	90	0.10092826932668686
3EOV	GNNMD	32	86	91	0.09983863681554794
3EOV	GNNMD	32	87	92	0.09839992225170135
3EOV	GNNMD	32	88	93	0.10010723024606705
3EOV	GNNMD	32	89	94	0.10337609797716141
3EOV	GNNMD	32	90	95	0.10945253074169159
3EOV	GNNMD	32	91	96	0.12140564620494843
3EOV	GNNMD	32	92	97	0.1263490915298462
3EOV	GNNMD	32	93	98	0.12529078125953674
3EOV	GNNMD	32	94	99	0.11699414998292923
3EOV	GNNMD	32	95	100	0.10840209573507309
3EOV	GNNMD	42	80	85	0.09696175903081894
3EOV	GNNMD	42	81	86	0.09398754686117172
3EOV	GNNMD	42	82	87	0.09331223368644714
3EOV	GNNMD	42	83	88	0.09356565028429031
3EOV	GNNMD	42	84	89	0.09283779561519623
3EOV	GNNMD	42	85	90	0.09021339565515518
3EOV	GNNMD	42	86	91	0.08801721781492233
3EOV	GNNMD	42	87	92	0.09148621559143066
3EOV	GNNMD	42	88	93	0.09613920003175735
3EOV	GNNMD	42	89	94	0.09929002821445465
3EOV	GNNMD	42	90	95	0.0990481898188591
3EOV	GNNMD	42	91	96	0.09723015129566193
3EOV	GNNMD	42	92	97	0.0971464291214943
3EOV	GNNMD	42	93	98	0.09806925803422928
3EOV	GNNMD	42	94	99	0.09880809485912323
3EOV	GNNMD	42	95	100	0.09950976818799973
3EOV	Ground-Truth	-1	80	85	0.9217528104782104
3EOV	Ground-Truth	-1	81	86	0.7267237901687622
3EOV	Ground-Truth	-1	82	87	1.000285029411316
3EOV	Ground-Truth	-1	83	88	1.0711156129837036
3EOV	Ground-Truth	-1	84	89	0.9318975210189819
3EOV	Ground-Truth	-1	85	90	1.0245405435562134
3EOV	Ground-Truth	-1	86	91	1.3441457748413086
3EOV	Ground-Truth	-1	87	92	1.4808367490768433
3EOV	Ground-Truth	-1	88	93	1.2140156030654907
3EOV	Ground-Truth	-1	89	94	0.8695378303527832
3EOV	Ground-Truth	-1	90	95	0.7901543378829956
3EOV	Ground-Truth	-1	91	96	0.7391768097877502
3EOV	Ground-Truth	-1	92	97	1.0135478973388672
3EOV	Ground-Truth	-1	93	98	1.0921893119812012
3EOV	Ground-Truth	-1	94	99	1.387027621269226
3EOV	Ground-Truth	-1	95	100	1.5818967819213867
3EOV	DenoisingLD	22	80	85	0.15502560138702393
3EOV	DenoisingLD	22	81	86	0.15915445983409882
3EOV	DenoisingLD	22	82	87	0.1612178534269333
3EOV	DenoisingLD	22	83	88	0.16076920926570892
3EOV	DenoisingLD	22	84	89	0.15320336818695068
3EOV	DenoisingLD	22	85	90	0.15357577800750732
3EOV	DenoisingLD	22	86	91	0.15482191741466522
3EOV	DenoisingLD	22	87	92	0.15496619045734406
3EOV	DenoisingLD	22	88	93	0.15682414174079895
3EOV	DenoisingLD	22	89	94	0.15386882424354553
3EOV	DenoisingLD	22	90	95	0.14915677905082703
3EOV	DenoisingLD	22	91	96	0.14442740380764008
3EOV	DenoisingLD	22	92	97	0.13633787631988525
3EOV	DenoisingLD	22	93	98	0.13595418632030487
3EOV	DenoisingLD	22	94	99	0.1354437917470932
3EOV	DenoisingLD	22	95	100	0.1372377723455429
3EOV	DenoisingLD	32	80	85	0.154301255941391
3EOV	DenoisingLD	32	81	86	0.15169639885425568
3EOV	DenoisingLD	32	82	87	0.15005363523960114
3EOV	DenoisingLD	32	83	88	0.14936140179634094
3EOV	DenoisingLD	32	84	89	0.14808233082294464
3EOV	DenoisingLD	32	85	90	0.15019863843917847
3EOV	DenoisingLD	32	86	91	0.15039867162704468
3EOV	DenoisingLD	32	87	92	0.1538872867822647
3EOV	DenoisingLD	32	88	93	0.1530030369758606
3EOV	DenoisingLD	32	89	94	0.15313827991485596
3EOV	DenoisingLD	32	90	95	0.14791807532310486
3EOV	DenoisingLD	32	91	96	0.14081987738609314
3EOV	DenoisingLD	32	92	97	0.1409669667482376
3EOV	DenoisingLD	32	93	98	0.14175111055374146
3EOV	DenoisingLD	32	94	99	0.13887660205364227
3EOV	DenoisingLD	32	95	100	0.13958023488521576
3EOV	DenoisingLD	42	80	85	0.14811491966247559
3EOV	DenoisingLD	42	81	86	0.15027464926242828
3EOV	DenoisingLD	42	82	87	0.15659330785274506
3EOV	DenoisingLD	42	83	88	0.155856192111969
3EOV	DenoisingLD	42	84	89	0.15758074820041656
3EOV	DenoisingLD	42	85	90	0.15591278672218323
3EOV	DenoisingLD	42	86	91	0.1556003987789154
3EOV	DenoisingLD	42	87	92	0.15101969242095947
3EOV	DenoisingLD	42	88	93	0.14311854541301727
3EOV	DenoisingLD	42	89	94	0.14002162218093872
3EOV	DenoisingLD	42	90	95	0.13796789944171906
3EOV	DenoisingLD	42	91	96	0.14097774028778076
3EOV	DenoisingLD	42	92	97	0.1426255702972412
3EOV	DenoisingLD	42	93	98	0.14100868999958038
3EOV	DenoisingLD	42	94	99	0.13770203292369843
3EOV	DenoisingLD	42	95	100	0.13354727625846863
3EOV	NeuralMD_Binding01_AR	22	80	85	0.1550055891275406
3EOV	NeuralMD_Binding01_AR	22	81	86	0.14437268674373627
3EOV	NeuralMD_Binding01_AR	22	82	87	0.1578621119260788
3EOV	NeuralMD_Binding01_AR	22	83	88	0.1591307371854782
3EOV	NeuralMD_Binding01_AR	22	84	89	0.16771458089351654
3EOV	NeuralMD_Binding01_AR	22	85	90	0.16534502804279327
3EOV	NeuralMD_Binding01_AR	22	86	91	0.1626623570919037
3EOV	NeuralMD_Binding01_AR	22	87	92	0.1646745502948761
3EOV	NeuralMD_Binding01_AR	22	88	93	0.1775895357131958
3EOV	NeuralMD_Binding01_AR	22	89	94	0.16806596517562866
3EOV	NeuralMD_Binding01_AR	22	90	95	0.1519722193479538
3EOV	NeuralMD_Binding01_AR	22	91	96	0.12968310713768005
3EOV	NeuralMD_Binding01_AR	22	92	97	0.14357809722423553
3EOV	NeuralMD_Binding01_AR	22	93	98	0.14830882847309113
3EOV	NeuralMD_Binding01_AR	22	94	99	0.15123261511325836
3EOV	NeuralMD_Binding01_AR	22	95	100	0.1512945145368576
3EOV	NeuralMD_Binding01_AR	32	80	85	0.44648316502571106
3EOV	NeuralMD_Binding01_AR	32	81	86	0.40895938873291016
3EOV	NeuralMD_Binding01_AR	32	82	87	0.4363236725330353
3EOV	NeuralMD_Binding01_AR	32	83	88	0.4348195195198059
3EOV	NeuralMD_Binding01_AR	32	84	89	0.6158641576766968
3EOV	NeuralMD_Binding01_AR	32	85	90	0.6482721567153931
3EOV	NeuralMD_Binding01_AR	32	86	91	0.6333281397819519
3EOV	NeuralMD_Binding01_AR	32	87	92	0.5667256116867065
3EOV	NeuralMD_Binding01_AR	32	88	93	0.4548289179801941
3EOV	NeuralMD_Binding01_AR	32	89	94	0.5258184671401978
3EOV	NeuralMD_Binding01_AR	32	90	95	0.6078588962554932
3EOV	NeuralMD_Binding01_AR	32	91	96	0.6648146510124207
3EOV	NeuralMD_Binding01_AR	32	92	97	0.8410477638244629
3EOV	NeuralMD_Binding01_AR	32	93	98	0.9216184020042419
3EOV	NeuralMD_Binding01_AR	32	94	99	0.9738714098930359
3EOV	NeuralMD_Binding01_AR	32	95	100	1.0094784498214722
3EOV	NeuralMD_Binding01_AR	42	80	85	0.463753342628479
3EOV	NeuralMD_Binding01_AR	42	81	86	0.48507583141326904
3EOV	NeuralMD_Binding01_AR	42	82	87	0.4615791440010071
3EOV	NeuralMD_Binding01_AR	42	83	88	0.5810915231704712
3EOV	NeuralMD_Binding01_AR	42	84	89	0.6371513605117798
3EOV	NeuralMD_Binding01_AR	42	85	90	0.6180917024612427
3EOV	NeuralMD_Binding01_AR	42	86	91	0.6763942241668701
3EOV	NeuralMD_Binding01_AR	42	87	92	0.5747121572494507
3EOV	NeuralMD_Binding01_AR	42	88	93	0.5587111711502075
3EOV	NeuralMD_Binding01_AR	42	89	94	0.5843508839607239
3EOV	NeuralMD_Binding01_AR	42	90	95	0.49524784088134766
3EOV	NeuralMD_Binding01_AR	42	91	96	0.6486645340919495
3EOV	NeuralMD_Binding01_AR	42	92	97	0.7295007109642029
3EOV	NeuralMD_Binding01_AR	42	93	98	0.7693149447441101
3EOV	NeuralMD_Binding01_AR	42	94	99	0.6031915545463562
3EOV	NeuralMD_Binding01_AR	42	95	100	0.7656830549240112
3EOV	NeuralMD_Binding04_AR	22	80	85	0.39732325077056885
3EOV	NeuralMD_Binding04_AR	22	81	86	0.5251186490058899
3EOV	NeuralMD_Binding04_AR	22	82	87	0.5599793195724487
3EOV	NeuralMD_Binding04_AR	22	83	88	0.5715922117233276
3EOV	NeuralMD_Binding04_AR	22	84	89	0.5479450225830078
3EOV	NeuralMD_Binding04_AR	22	85	90	0.48401719331741333
3EOV	NeuralMD_Binding04_AR	22	86	91	0.2687649130821228
3EOV	NeuralMD_Binding04_AR	22	87	92	0.275429368019104
3EOV	NeuralMD_Binding04_AR	22	88	93	0.2874886989593506
3EOV	NeuralMD_Binding04_AR	22	89	94	0.41948202252388
3EOV	NeuralMD_Binding04_AR	22	90	95	0.6240096092224121
3EOV	NeuralMD_Binding04_AR	22	91	96	0.5954617261886597
3EOV	NeuralMD_Binding04_AR	22	92	97	0.5140118598937988
3EOV	NeuralMD_Binding04_AR	22	93	98	0.36038342118263245
3EOV	NeuralMD_Binding04_AR	22	94	99	0.3188161253929138
3EOV	NeuralMD_Binding04_AR	22	95	100	0.36019590497016907
3EOV	NeuralMD_Binding04_AR	32	80	85	0.9591577053070068
3EOV	NeuralMD_Binding04_AR	32	81	86	0.6905484199523926
3EOV	NeuralMD_Binding04_AR	32	82	87	0.5819222927093506
3EOV	NeuralMD_Binding04_AR	32	83	88	0.4684462249279022
3EOV	NeuralMD_Binding04_AR	32	84	89	0.4685664474964142
3EOV	NeuralMD_Binding04_AR	32	85	90	0.47599196434020996
3EOV	NeuralMD_Binding04_AR	32	86	91	0.33708900213241577
3EOV	NeuralMD_Binding04_AR	32	87	92	0.375215619802475
3EOV	NeuralMD_Binding04_AR	32	88	93	0.41427433490753174
3EOV	NeuralMD_Binding04_AR	32	89	94	0.4009082615375519
3EOV	NeuralMD_Binding04_AR	32	90	95	0.23757946491241455
3EOV	NeuralMD_Binding04_AR	32	91	96	0.25704240798950195
3EOV	NeuralMD_Binding04_AR	32	92	97	0.2889194190502167
3EOV	NeuralMD_Binding04_AR	32	93	98	0.31078386306762695
3EOV	NeuralMD_Binding04_AR	32	94	99	0.48284292221069336
3EOV	NeuralMD_Binding04_AR	32	95	100	0.5325688123703003
3EOV	NeuralMD_Binding04_AR	42	80	85	0.10852315276861191
3EOV	NeuralMD_Binding04_AR	42	81	86	0.10602769255638123
3EOV	NeuralMD_Binding04_AR	42	82	87	0.0945112556219101
3EOV	NeuralMD_Binding04_AR	42	83	88	0.08713771402835846
3EOV	NeuralMD_Binding04_AR	42	84	89	0.08649799227714539
3EOV	NeuralMD_Binding04_AR	42	85	90	0.08096287399530411
3EOV	NeuralMD_Binding04_AR	42	86	91	0.09718140959739685
3EOV	NeuralMD_Binding04_AR	42	87	92	0.10235944390296936
3EOV	NeuralMD_Binding04_AR	42	88	93	0.11193840950727463
3EOV	NeuralMD_Binding04_AR	42	89	94	0.11077189445495605
3EOV	NeuralMD_Binding04_AR	42	90	95	0.10806705057621002
3EOV	NeuralMD_Binding04_AR	42	91	96	0.11555756628513336
3EOV	NeuralMD_Binding04_AR	42	92	97	0.1067410334944725
3EOV	NeuralMD_Binding04_AR	42	93	98	0.11902758479118347
3EOV	NeuralMD_Binding04_AR	42	94	99	0.12490347772836685
3EOV	NeuralMD_Binding04_AR	42	95	100	0.10239759087562561
4K6W	GNNMD	22	80	85	0.11118187755346298
4K6W	GNNMD	22	81	86	0.11112664639949799
4K6W	GNNMD	22	82	87	0.11031857877969742
4K6W	GNNMD	22	83	88	0.10853616148233414
4K6W	GNNMD	22	84	89	0.10871078073978424
4K6W	GNNMD	22	85	90	0.1070885956287384
4K6W	GNNMD	22	86	91	0.10475333780050278
4K6W	GNNMD	22	87	92	0.10514003783464432
4K6W	GNNMD	22	88	93	0.10644827038049698
4K6W	GNNMD	22	89	94	0.1090264692902565
4K6W	GNNMD	22	90	95	0.11010866612195969
4K6W	GNNMD	22	91	96	0.10721472650766373
4K6W	GNNMD	22	92	97	0.10309132188558578
4K6W	GNNMD	22	93	98	0.10018783807754517
4K6W	GNNMD	22	94	99	0.0947517454624176
4K6W	GNNMD	22	95	100	0.09411899745464325
4K6W	GNNMD	32	80	85	0.10594303905963898
4K6W	GNNMD	32	81	86	0.10333699733018875
4K6W	GNNMD	32	82	87	0.10113568603992462
4K6W	GNNMD	32	83	88	0.10276146978139877
4K6W	GNNMD	32	84	89	0.10491146892309189
4K6W	GNNMD	32	85	90	0.10529765486717224
4K6W	GNNMD	32	86	91	0.10374647378921509
4K6W	GNNMD	32	87	92	0.1005159318447113
4K6W	GNNMD	32	88	93	0.09820252656936646
4K6W	GNNMD	32	89	94	0.09925788640975952
4K6W	GNNMD	32	90	95	0.10297393798828125
4K6W	GNNMD	32	91	96	0.10745491832494736
4K6W	GNNMD	32	92	97	0.10450208187103271
4K6W	GNNMD	32	93	98	0.09807779639959335
4K6W	GNNMD	32	94	99	0.08709359169006348
4K6W	GNNMD	32	95	100	0.0770413726568222
4K6W	GNNMD	42	80	85	0.0855327919125557
4K6W	GNNMD	42	81	86	0.08163188397884369
4K6W	GNNMD	42	82	87	0.07870200276374817
4K6W	GNNMD	42	83	88	0.07678753137588501
4K6W	GNNMD	42	84	89	0.07651887834072113
4K6W	GNNMD	42	85	90	0.07612990587949753
4K6W	GNNMD	42	86	91	0.07635590434074402
4K6W	GNNMD	42	87	92	0.07585501670837402
4K6W	GNNMD	42	88	93	0.07579056173563004
4K6W	GNNMD	42	89	94	0.07448165863752365
4K6W	GNNMD	42	90	95	0.07416961342096329
4K6W	GNNMD	42	91	96	0.07640185952186584
4K6W	GNNMD	42	92	97	0.07853798568248749
4K6W	GNNMD	42	93	98	0.0813027173280716
4K6W	GNNMD	42	94	99	0.08226992189884186
4K6W	GNNMD	42	95	100	0.08427602052688599
4K6W	Ground-Truth	-1	80	85	1.5556927919387817
4K6W	Ground-Truth	-1	81	86	1.395374059677124
4K6W	Ground-Truth	-1	82	87	1.2527306079864502
4K6W	Ground-Truth	-1	83	88	1.0759259462356567
4K6W	Ground-Truth	-1	84	89	1.0974055528640747
4K6W	Ground-Truth	-1	85	90	0.9358267188072205
4K6W	Ground-Truth	-1	86	91	0.968790590763092
4K6W	Ground-Truth	-1	87	92	0.9110472202301025
4K6W	Ground-Truth	-1	88	93	0.8992875218391418
4K6W	Ground-Truth	-1	89	94	0.8991204500198364
4K6W	Ground-Truth	-1	90	95	0.7503196597099304
4K6W	Ground-Truth	-1	91	96	0.8479853272438049
4K6W	Ground-Truth	-1	92	97	0.8342766165733337
4K6W	Ground-Truth	-1	93	98	0.8746871948242188
4K6W	Ground-Truth	-1	94	99	0.9623274207115173
4K6W	Ground-Truth	-1	95	100	0.9906772971153259
4K6W	DenoisingLD	22	80	85	0.12178704142570496
4K6W	DenoisingLD	22	81	86	0.11638528853654861
4K6W	DenoisingLD	22	82	87	0.1119045838713646
4K6W	DenoisingLD	22	83	88	0.1097644567489624
4K6W	DenoisingLD	22	84	89	0.11194540560245514
4K6W	DenoisingLD	22	85	90	0.11474250257015228
4K6W	DenoisingLD	22	86	91	0.1183372363448143
4K6W	DenoisingLD	22	87	92	0.11921495199203491
4K6W	DenoisingLD	22	88	93	0.11853184551000595
4K6W	DenoisingLD	22	89	94	0.11506439745426178
4K6W	DenoisingLD	22	90	95	0.1090460866689682
4K6W	DenoisingLD	22	91	96	0.10425438731908798
4K6W	DenoisingLD	22	92	97	0.10456036776304245
4K6W	DenoisingLD	22	93	98	0.10678572952747345
4K6W	DenoisingLD	22	94	99	0.10907816886901855
4K6W	DenoisingLD	22	95	100	0.1112373024225235
4K6W	DenoisingLD	32	80	85	0.11664728820323944
4K6W	DenoisingLD	32	81	86	0.11915117502212524
4K6W	DenoisingLD	32	82	87	0.1214219182729721
4K6W	DenoisingLD	32	83	88	0.12115408480167389
4K6W	DenoisingLD	32	84	89	0.11454669386148453
4K6W	DenoisingLD	32	85	90	0.11123020946979523
4K6W	DenoisingLD	32	86	91	0.10806867480278015
4K6W	DenoisingLD	32	87	92	0.11029545217752457
4K6W	DenoisingLD	32	88	93	0.11031905561685562
4K6W	DenoisingLD	32	89	94	0.10890631377696991
4K6W	DenoisingLD	32	90	95	0.11119340360164642
4K6W	DenoisingLD	32	91	96	0.11378715932369232
4K6W	DenoisingLD	32	92	97	0.11444339901208878
4K6W	DenoisingLD	32	93	98	0.11565885692834854
4K6W	DenoisingLD	32	94	99	0.10892023146152496
4K6W	DenoisingLD	32	95	100	0.10955726355314255
4K6W	DenoisingLD	42	80	85	0.10660212486982346
4K6W	DenoisingLD	42	81	86	0.1115240678191185
4K6W	DenoisingLD	42	82	87	0.11446699500083923
4K6W	DenoisingLD	42	83	88	0.11524354666471481
4K6W	DenoisingLD	42	84	89	0.11411743611097336
4K6W	DenoisingLD	42	85	90	0.11203515529632568
4K6W	DenoisingLD	42	86	91	0.11128157377243042
4K6W	DenoisingLD	42	87	92	0.11331460624933243
4K6W	DenoisingLD	42	88	93	0.11270365864038467
4K6W	DenoisingLD	42	89	94	0.1118691936135292
4K6W	DenoisingLD	42	90	95	0.11087646335363388
4K6W	DenoisingLD	42	91	96	0.11303920298814774
4K6W	DenoisingLD	42	92	97	0.11412303894758224
4K6W	DenoisingLD	42	93	98	0.11500006169080734
4K6W	DenoisingLD	42	94	99	0.1131378635764122
4K6W	DenoisingLD	42	95	100	0.1129312738776207
4K6W	NeuralMD_Binding01_AR	22	80	85	0.4251840114593506
4K6W	NeuralMD_Binding01_AR	22	81	86	0.5020903944969177
4K6W	NeuralMD_Binding01_AR	22	82	87	0.5113335251808167
4K6W	NeuralMD_Binding01_AR	22	83	88	0.48137006163597107
4K6W	NeuralMD_Binding01_AR	22	84	89	0.25094807147979736
4K6W	NeuralMD_Binding01_AR	22	85	90	0.29336869716644287
4K6W	NeuralMD_Binding01_AR	22	86	91	0.2901817262172699
4K6W	NeuralMD_Binding01_AR	22	87	92	0.3090015947818756
4K6W	NeuralMD_Binding01_AR	22	88	93	0.2964574098587036
4K6W	NeuralMD_Binding01_AR	22	89	94	0.30379676818847656
4K6W	NeuralMD_Binding01_AR	22	90	95	0.31247884035110474
4K6W	NeuralMD_Binding01_AR	22	91	96	0.32668477296829224
4K6W	NeuralMD_Binding01_AR	22	92	97	0.30845117568969727
4K6W	NeuralMD_Binding01_AR	22	93	98	0.2217688113451004
4K6W	NeuralMD_Binding01_AR	22	94	99	0.22445368766784668
4K6W	NeuralMD_Binding01_AR	22	95	100	0.24856355786323547
4K6W	NeuralMD_Binding01_AR	32	80	85	0.10792946070432663
4K6W	NeuralMD_Binding01_AR	32	81	86	0.10439743101596832
4K6W	NeuralMD_Binding01_AR	32	82	87	0.09451819956302643
4K6W	NeuralMD_Binding01_AR	32	83	88	0.086851567029953
4K6W	NeuralMD_Binding01_AR	32	84	89	0.09206870198249817
4K6W	NeuralMD_Binding01_AR	32	85	90	0.09301058948040009
4K6W	NeuralMD_Binding01_AR	32	86	91	0.0837392508983612
4K6W	NeuralMD_Binding01_AR	32	87	92	0.07805754989385605
4K6W	NeuralMD_Binding01_AR	32	88	93	0.0930100828409195
4K6W	NeuralMD_Binding01_AR	32	89	94	0.0935930535197258
4K6W	NeuralMD_Binding01_AR	32	90	95	0.0789843425154686
4K6W	NeuralMD_Binding01_AR	32	91	96	0.07301747798919678
4K6W	NeuralMD_Binding01_AR	32	92	97	0.12175296992063522
4K6W	NeuralMD_Binding01_AR	32	93	98	0.1287028193473816
4K6W	NeuralMD_Binding01_AR	32	94	99	0.11411023139953613
4K6W	NeuralMD_Binding01_AR	32	95	100	0.10898727178573608
4K6W	NeuralMD_Binding01_AR	42	80	85	0.510179340839386
4K6W	NeuralMD_Binding01_AR	42	81	86	0.5632582306861877
4K6W	NeuralMD_Binding01_AR	42	82	87	0.5749056339263916
4K6W	NeuralMD_Binding01_AR	42	83	88	0.6038145422935486
4K6W	NeuralMD_Binding01_AR	42	84	89	0.556981086730957
4K6W	NeuralMD_Binding01_AR	42	85	90	0.5504429340362549
4K6W	NeuralMD_Binding01_AR	42	86	91	0.615257203578949
4K6W	NeuralMD_Binding01_AR	42	87	92	0.6635057926177979
4K6W	NeuralMD_Binding01_AR	42	88	93	0.6501727104187012
4K6W	NeuralMD_Binding01_AR	42	89	94	0.5413355827331543
4K6W	NeuralMD_Binding01_AR	42	90	95	0.5498733520507812
4K6W	NeuralMD_Binding01_AR	42	91	96	0.6450781226158142
4K6W	NeuralMD_Binding01_AR	42	92	97	0.6696828603744507
4K6W	NeuralMD_Binding01_AR	42	93	98	0.6261691451072693
4K6W	NeuralMD_Binding01_AR	42	94	99	0.45717042684555054
4K6W	NeuralMD_Binding01_AR	42	95	100	0.5418528914451599
4K6W	NeuralMD_Binding04_AR	22	80	85	0.10004156827926636
4K6W	NeuralMD_Binding04_AR	22	81	86	0.129741370677948
4K6W	NeuralMD_Binding04_AR	22	82	87	0.12222230434417725
4K6W	NeuralMD_Binding04_AR	22	83	88	0.11703217774629593
4K6W	NeuralMD_Binding04_AR	22	84	89	0.10387706756591797
4K6W	NeuralMD_Binding04_AR	22	85	90	0.09601035714149475
4K6W	NeuralMD_Binding04_AR	22	86	91	0.08996845781803131
4K6W	NeuralMD_Binding04_AR	22	87	92	0.1468987762928009
4K6W	NeuralMD_Binding04_AR	22	88	93	0.1426541954278946
4K6W	NeuralMD_Binding04_AR	22	89	94	0.13290686905384064
4K6W	NeuralMD_Binding04_AR	22	90	95	0.12386530637741089
4K6W	NeuralMD_Binding04_AR	22	91	96	0.07939029484987259
4K6W	NeuralMD_Binding04_AR	22	92	97	0.10583331435918808
4K6W	NeuralMD_Binding04_AR	22	93	98	0.10314864665269852
4K6W	NeuralMD_Binding04_AR	22	94	99	0.12546968460083008
4K6W	NeuralMD_Binding04_AR	22	95	100	0.11371202766895294
4K6W	NeuralMD_Binding04_AR	32	80	85	0.09889192134141922
4K6W	NeuralMD_Binding04_AR	32	81	86	0.1275717169046402
4K6W	NeuralMD_Binding04_AR	32	82	87	0.16187256574630737
4K6W	NeuralMD_Binding04_AR	32	83	88	0.17196491360664368
4K6W	NeuralMD_Binding04_AR	32	84	89	0.16667316854000092
4K6W	NeuralMD_Binding04_AR	32	85	90	0.15423467755317688
4K6W	NeuralMD_Binding04_AR	32	86	91	0.11308255046606064
4K6W	NeuralMD_Binding04_AR	32	87	92	0.11470286548137665
4K6W	NeuralMD_Binding04_AR	32	88	93	0.09960421919822693
4K6W	NeuralMD_Binding04_AR	32	89	94	0.09815051406621933
4K6W	NeuralMD_Binding04_AR	32	90	95	0.10599443316459656
4K6W	NeuralMD_Binding04_AR	32	91	96	0.12597978115081787
4K6W	NeuralMD_Binding04_AR	32	92	97	0.13632623851299286
4K6W	NeuralMD_Binding04_AR	32	93	98	0.1419428437948227
4K6W	NeuralMD_Binding04_AR	32	94	99	0.12381171435117722
4K6W	NeuralMD_Binding04_AR	32	95	100	0.11518244445323944
4K6W	NeuralMD_Binding04_AR	42	80	85	0.4081595242023468
4K6W	NeuralMD_Binding04_AR	42	81	86	0.3528846800327301
4K6W	NeuralMD_Binding04_AR	42	82	87	0.4076528549194336
4K6W	NeuralMD_Binding04_AR	42	83	88	0.5080979466438293
4K6W	NeuralMD_Binding04_AR	42	84	89	0.6229379773139954
4K6W	NeuralMD_Binding04_AR	42	85	90	0.6192839741706848
4K6W	NeuralMD_Binding04_AR	42	86	91	0.505499541759491
4K6W	NeuralMD_Binding04_AR	42	87	92	0.474894255399704
4K6W	NeuralMD_Binding04_AR	42	88	93	0.4930027425289154
4K6W	NeuralMD_Binding04_AR	42	89	94	0.5273827910423279
4K6W	NeuralMD_Binding04_AR	42	90	95	0.6668484210968018
4K6W	NeuralMD_Binding04_AR	42	91	96	0.8916016221046448
4K6W	NeuralMD_Binding04_AR	42	92	97	1.0459948778152466
4K6W	NeuralMD_Binding04_AR	42	93	98	1.0606515407562256
4K6W	NeuralMD_Binding04_AR	42	94	99	0.8604910969734192
4K6W	NeuralMD_Binding04_AR	42	95	100	0.9611285924911499
1KTI	GNNMD	22	80	85	0.07946081459522247
1KTI	GNNMD	22	81	86	0.07682044804096222
1KTI	GNNMD	22	82	87	0.07524997740983963
1KTI	GNNMD	22	83	88	0.07414356619119644
1KTI	GNNMD	22	84	89	0.07304428517818451
1KTI	GNNMD	22	85	90	0.07141096889972687
1KTI	GNNMD	22	86	91	0.06904780119657516
1KTI	GNNMD	22	87	92	0.06699162721633911
1KTI	GNNMD	22	88	93	0.0650874599814415
1KTI	GNNMD	22	89	94	0.06454315781593323
1KTI	GNNMD	22	90	95	0.06420233845710754
1KTI	GNNMD	22	91	96	0.0644737258553505
1KTI	GNNMD	22	92	97	0.06534048914909363
1KTI	GNNMD	22	93	98	0.06663715094327927
1KTI	GNNMD	22	94	99	0.06815364956855774
1KTI	GNNMD	22	95	100	0.06915019452571869
1KTI	GNNMD	32	80	85	0.09802878648042679
1KTI	GNNMD	32	81	86	0.09644635766744614
1KTI	GNNMD	32	82	87	0.09530608355998993
1KTI	GNNMD	32	83	88	0.093691386282444
1KTI	GNNMD	32	84	89	0.09195172786712646
1KTI	GNNMD	32	85	90	0.09096048772335052
1KTI	GNNMD	32	86	91	0.08983447402715683
1KTI	GNNMD	32	87	92	0.09020063281059265
1KTI	GNNMD	32	88	93	0.09061339497566223
1KTI	GNNMD	32	89	94	0.09026331454515457
1KTI	GNNMD	32	90	95	0.08947506546974182
1KTI	GNNMD	32	91	96	0.08913198113441467
1KTI	GNNMD	32	92	97	0.08834617584943771
1KTI	GNNMD	32	93	98	0.08939754962921143
1KTI	GNNMD	32	94	99	0.0914672315120697
1KTI	GNNMD	32	95	100	0.09389546513557434
1KTI	GNNMD	42	80	85	0.07636543363332748
1KTI	GNNMD	42	81	86	0.07439451664686203
1KTI	GNNMD	42	82	87	0.07289714366197586
1KTI	GNNMD	42	83	88	0.07203659415245056
1KTI	GNNMD	42	84	89	0.07208551466464996
1KTI	GNNMD	42	85	90	0.07323981821537018
1KTI	GNNMD	42	86	91	0.07328788191080093
1KTI	GNNMD	42	87	92	0.07299956679344177
1KTI	GNNMD	42	88	93	0.07120774686336517
1KTI	GNNMD	42	89	94	0.06892364472150803
1KTI	GNNMD	42	90	95	0.0666746199131012
1KTI	GNNMD	42	91	96	0.06577262282371521
1KTI	GNNMD	42	92	97	0.06644286215305328
1KTI	GNNMD	42	93	98	0.06690886616706848
1KTI	GNNMD	42	94	99	0.06780676543712616
1KTI	GNNMD	42	95	100	0.06658539175987244
1KTI	Ground-Truth	-1	80	85	0.4938640594482422
1KTI	Ground-Truth	-1	81	86	0.5181971788406372
1KTI	Ground-Truth	-1	82	87	0.5368846654891968
1KTI	Ground-Truth	-1	83	88	0.47962918877601624
1KTI	Ground-Truth	-1	84	89	0.570959746837616
1KTI	Ground-Truth	-1	85	90	0.5387033820152283
1KTI	Ground-Truth	-1	86	91	0.5560277104377747
1KTI	Ground-Truth	-1	87	92	0.5574042797088623
1KTI	Ground-Truth	-1	88	93	0.5351796746253967
1KTI	Ground-Truth	-1	89	94	0.5404098033905029
1KTI	Ground-Truth	-1	90	95	0.6643403768539429
1KTI	Ground-Truth	-1	91	96	0.5952675938606262
1KTI	Ground-Truth	-1	92	97	0.5416532754898071
1KTI	Ground-Truth	-1	93	98	8.895392417907715
1KTI	Ground-Truth	-1	94	99	11.122289657592773
1KTI	Ground-Truth	-1	95	100	10.974787712097168
1KTI	DenoisingLD	22	80	85	0.1026938185095787
1KTI	DenoisingLD	22	81	86	0.09872540831565857
1KTI	DenoisingLD	22	82	87	0.08919471502304077
1KTI	DenoisingLD	22	83	88	0.08041409403085709
1KTI	DenoisingLD	22	84	89	0.09050296992063522
1KTI	DenoisingLD	22	85	90	0.09338652342557907
1KTI	DenoisingLD	22	86	91	0.09553900361061096
1KTI	DenoisingLD	22	87	92	0.0904713049530983
1KTI	DenoisingLD	22	88	93	0.08604566752910614
1KTI	DenoisingLD	22	89	94	0.09087654203176498
1KTI	DenoisingLD	22	90	95	0.09298047423362732
1KTI	DenoisingLD	22	91	96	0.09461095929145813
1KTI	DenoisingLD	22	92	97	0.09389553219079971
1KTI	DenoisingLD	22	93	98	0.08956892788410187
1KTI	DenoisingLD	22	94	99	0.08179900050163269
1KTI	DenoisingLD	22	95	100	0.07940399646759033
1KTI	DenoisingLD	32	80	85	0.09392961859703064
1KTI	DenoisingLD	32	81	86	0.084311343729496
1KTI	DenoisingLD	32	82	87	0.07914936542510986
1KTI	DenoisingLD	32	83	88	0.08433021605014801
1KTI	DenoisingLD	32	84	89	0.09141010046005249
1KTI	DenoisingLD	32	85	90	0.0877174437046051
1KTI	DenoisingLD	32	86	91	0.08170334994792938
1KTI	DenoisingLD	32	87	92	0.074642114341259
1KTI	DenoisingLD	32	88	93	0.07140935957431793
1KTI	DenoisingLD	32	89	94	0.07630098611116409
1KTI	DenoisingLD	32	90	95	0.08143922686576843
1KTI	DenoisingLD	32	91	96	0.08966614305973053
1KTI	DenoisingLD	32	92	97	0.09168071299791336
1KTI	DenoisingLD	32	93	98	0.09598492830991745
1KTI	DenoisingLD	32	94	99	0.09164746105670929
1KTI	DenoisingLD	32	95	100	0.09208200126886368
1KTI	DenoisingLD	42	80	85	0.09695540368556976
1KTI	DenoisingLD	42	81	86	0.09860602021217346
1KTI	DenoisingLD	42	82	87	0.09073377400636673
1KTI	DenoisingLD	42	83	88	0.09107372164726257
1KTI	DenoisingLD	42	84	89	0.09136708825826645
1KTI	DenoisingLD	42	85	90	0.08739183843135834
1KTI	DenoisingLD	42	86	91	0.08837147057056427
1KTI	DenoisingLD	42	87	92	0.09421420097351074
1KTI	DenoisingLD	42	88	93	0.0990215539932251
1KTI	DenoisingLD	42	89	94	0.09789939969778061
1KTI	DenoisingLD	42	90	95	0.09320439398288727
1KTI	DenoisingLD	42	91	96	0.07930341362953186
1KTI	DenoisingLD	42	92	97	0.07465605437755585
1KTI	DenoisingLD	42	93	98	0.08154343068599701
1KTI	DenoisingLD	42	94	99	0.09385010600090027
1KTI	DenoisingLD	42	95	100	0.09897205233573914
1KTI	NeuralMD_Binding01_AR	22	80	85	0.1045772060751915
1KTI	NeuralMD_Binding01_AR	22	81	86	0.11697573214769363
1KTI	NeuralMD_Binding01_AR	22	82	87	0.13082130253314972
1KTI	NeuralMD_Binding01_AR	22	83	88	0.16240881383419037
1KTI	NeuralMD_Binding01_AR	22	84	89	0.15922707319259644
1KTI	NeuralMD_Binding01_AR	22	85	90	0.17188793420791626
1KTI	NeuralMD_Binding01_AR	22	86	91	0.1627054363489151
1KTI	NeuralMD_Binding01_AR	22	87	92	0.12444300204515457
1KTI	NeuralMD_Binding01_AR	22	88	93	0.10292798280715942
1KTI	NeuralMD_Binding01_AR	22	89	94	0.10411512851715088
1KTI	NeuralMD_Binding01_AR	22	90	95	0.09805078059434891
1KTI	NeuralMD_Binding01_AR	22	91	96	0.0793551430106163
1KTI	NeuralMD_Binding01_AR	22	92	97	0.07502391934394836
1KTI	NeuralMD_Binding01_AR	22	93	98	0.08271656930446625
1KTI	NeuralMD_Binding01_AR	22	94	99	0.09311939030885696
1KTI	NeuralMD_Binding01_AR	22	95	100	0.09398624300956726
1KTI	NeuralMD_Binding01_AR	32	80	85	0.20557579398155212
1KTI	NeuralMD_Binding01_AR	32	81	86	0.191404327750206
1KTI	NeuralMD_Binding01_AR	32	82	87	0.18067666888237
1KTI	NeuralMD_Binding01_AR	32	83	88	0.17229785025119781
1KTI	NeuralMD_Binding01_AR	32	84	89	0.17014868557453156
1KTI	NeuralMD_Binding01_AR	32	85	90	0.1920299082994461
1KTI	NeuralMD_Binding01_AR	32	86	91	0.18049274384975433
1KTI	NeuralMD_Binding01_AR	32	87	92	0.22595249116420746
1KTI	NeuralMD_Binding01_AR	32	88	93	0.24485021829605103
1KTI	NeuralMD_Binding01_AR	32	89	94	0.2643936276435852
1KTI	NeuralMD_Binding01_AR	32	90	95	0.2928577959537506
1KTI	NeuralMD_Binding01_AR	32	91	96	0.2690446674823761
1KTI	NeuralMD_Binding01_AR	32	92	97	0.24111539125442505
1KTI	NeuralMD_Binding01_AR	32	93	98	0.21880342066287994
1KTI	NeuralMD_Binding01_AR	32	94	99	0.17324310541152954
1KTI	NeuralMD_Binding01_AR	32	95	100	0.19111394882202148
1KTI	NeuralMD_Binding01_AR	42	80	85	0.04412788525223732
1KTI	NeuralMD_Binding01_AR	42	81	86	0.021611221134662628
1KTI	NeuralMD_Binding01_AR	42	82	87	0.023580394685268402
1KTI	NeuralMD_Binding01_AR	42	83	88	0.020801521837711334
1KTI	NeuralMD_Binding01_AR	42	84	89	0.01787969097495079
1KTI	NeuralMD_Binding01_AR	42	85	90	0.011613069102168083
1KTI	NeuralMD_Binding01_AR	42	86	91	0.013697333633899689
1KTI	NeuralMD_Binding01_AR	42	87	92	0.014319535344839096
1KTI	NeuralMD_Binding01_AR	42	88	93	0.029098792001605034
1KTI	NeuralMD_Binding01_AR	42	89	94	0.03141903132200241
1KTI	NeuralMD_Binding01_AR	42	90	95	0.039504993706941605
1KTI	NeuralMD_Binding01_AR	42	91	96	0.03920433670282364
1KTI	NeuralMD_Binding01_AR	42	92	97	0.0384572297334671
1KTI	NeuralMD_Binding01_AR	42	93	98	0.03840665891766548
1KTI	NeuralMD_Binding01_AR	42	94	99	0.03238757699728012
1KTI	NeuralMD_Binding01_AR	42	95	100	0.030236592516303062
1KTI	NeuralMD_Binding04_AR	22	80	85	0.02548936754465103
1KTI	NeuralMD_Binding04_AR	22	81	86	0.02815352939069271
1KTI	NeuralMD_Binding04_AR	22	82	87	0.02818218246102333
1KTI	NeuralMD_Binding04_AR	22	83	88	0.02479669079184532
1KTI	NeuralMD_Binding04_AR	22	84	89	0.02353048510849476
1KTI	NeuralMD_Binding04_AR	22	85	90	0.020769279450178146
1KTI	NeuralMD_Binding04_AR	22	86	91	0.021234432235360146
1KTI	NeuralMD_Binding04_AR	22	87	92	0.02278180606663227
1KTI	NeuralMD_Binding04_AR	22	88	93	0.022862665355205536
1KTI	NeuralMD_Binding04_AR	22	89	94	0.02199164777994156
1KTI	NeuralMD_Binding04_AR	22	90	95	0.021992148831486702
1KTI	NeuralMD_Binding04_AR	22	91	96	0.018603399395942688
1KTI	NeuralMD_Binding04_AR	22	92	97	0.019736459478735924
1KTI	NeuralMD_Binding04_AR	22	93	98	0.021941768005490303
1KTI	NeuralMD_Binding04_AR	22	94	99	0.02231789566576481
1KTI	NeuralMD_Binding04_AR	22	95	100	0.021873174235224724
1KTI	NeuralMD_Binding04_AR	32	80	85	0.05725480616092682
1KTI	NeuralMD_Binding04_AR	32	81	86	0.05342758074402809
1KTI	NeuralMD_Binding04_AR	32	82	87	0.045717742294073105
1KTI	NeuralMD_Binding04_AR	32	83	88	0.03860687464475632
1KTI	NeuralMD_Binding04_AR	32	84	89	0.034597232937812805
1KTI	NeuralMD_Binding04_AR	32	85	90	0.03369887173175812
1KTI	NeuralMD_Binding04_AR	32	86	91	0.031968191266059875
1KTI	NeuralMD_Binding04_AR	32	87	92	0.03231155127286911
1KTI	NeuralMD_Binding04_AR	32	88	93	0.028990665450692177
1KTI	NeuralMD_Binding04_AR	32	89	94	0.0327652208507061
1KTI	NeuralMD_Binding04_AR	32	90	95	0.03659774735569954
1KTI	NeuralMD_Binding04_AR	32	91	96	0.03985040262341499
1KTI	NeuralMD_Binding04_AR	32	92	97	0.04171846807003021
1KTI	NeuralMD_Binding04_AR	32	93	98	0.04082703962922096
1KTI	NeuralMD_Binding04_AR	32	94	99	0.04402992129325867
1KTI	NeuralMD_Binding04_AR	32	95	100	0.047831084579229355
1KTI	NeuralMD_Binding04_AR	42	80	85	0.029298195615410805
1KTI	NeuralMD_Binding04_AR	42	81	86	0.03252239152789116
1KTI	NeuralMD_Binding04_AR	42	82	87	0.03354345262050629
1KTI	NeuralMD_Binding04_AR	42	83	88	0.03285996615886688
1KTI	NeuralMD_Binding04_AR	42	84	89	0.03154827281832695
1KTI	NeuralMD_Binding04_AR	42	85	90	0.03012937307357788
1KTI	NeuralMD_Binding04_AR	42	86	91	0.030908171087503433
1KTI	NeuralMD_Binding04_AR	42	87	92	0.03601391240954399
1KTI	NeuralMD_Binding04_AR	42	88	93	0.03851432725787163
1KTI	NeuralMD_Binding04_AR	42	89	94	0.044285520911216736
1KTI	NeuralMD_Binding04_AR	42	90	95	0.045439545065164566
1KTI	NeuralMD_Binding04_AR	42	91	96	0.04287472367286682
1KTI	NeuralMD_Binding04_AR	42	92	97	0.04190526902675629
1KTI	NeuralMD_Binding04_AR	42	93	98	0.0340702198445797
1KTI	NeuralMD_Binding04_AR	42	94	99	0.04072725027799606
1KTI	NeuralMD_Binding04_AR	42	95	100	0.04132683947682381
1XP6	GNNMD	22	80	85	0.2212674915790558
1XP6	GNNMD	22	81	86	0.24122142791748047
1XP6	GNNMD	22	82	87	0.25592267513275146
1XP6	GNNMD	22	83	88	0.27004531025886536
1XP6	GNNMD	22	84	89	0.2462521493434906
1XP6	GNNMD	22	85	90	0.2377231866121292
1XP6	GNNMD	22	86	91	0.2173861563205719
1XP6	GNNMD	22	87	92	0.2059629112482071
1XP6	GNNMD	22	88	93	0.21666696667671204
1XP6	GNNMD	22	89	94	0.2317962497472763
1XP6	GNNMD	22	90	95	0.2641047239303589
1XP6	GNNMD	22	91	96	0.27045875787734985
1XP6	GNNMD	22	92	97	0.2656228542327881
1XP6	GNNMD	22	93	98	0.24295607209205627
1XP6	GNNMD	22	94	99	0.23003017902374268
1XP6	GNNMD	22	95	100	0.2339046448469162
1XP6	GNNMD	32	80	85	0.16801166534423828
1XP6	GNNMD	32	81	86	0.16524134576320648
1XP6	GNNMD	32	82	87	0.16547450423240662
1XP6	GNNMD	32	83	88	0.17822425067424774
1XP6	GNNMD	32	84	89	0.17874574661254883
1XP6	GNNMD	32	85	90	0.1812456250190735
1XP6	GNNMD	32	86	91	0.19754546880722046
1XP6	GNNMD	32	87	92	0.19776369631290436
1XP6	GNNMD	32	88	93	0.19605791568756104
1XP6	GNNMD	32	89	94	0.17543160915374756
1XP6	GNNMD	32	90	95	0.1709897816181183
1XP6	GNNMD	32	91	96	0.19105395674705505
1XP6	GNNMD	32	92	97	0.19956184923648834
1XP6	GNNMD	32	93	98	0.20950935781002045
1XP6	GNNMD	32	94	99	0.22113393247127533
1XP6	GNNMD	32	95	100	0.2165137678384781
1XP6	GNNMD	42	80	85	0.19200493395328522
1XP6	GNNMD	42	81	86	0.19218085706233978
1XP6	GNNMD	42	82	87	0.1998344361782074
1XP6	GNNMD	42	83	88	0.1973608136177063
1XP6	GNNMD	42	84	89	0.18516242504119873
1XP6	GNNMD	42	85	90	0.1659112572669983
1XP6	GNNMD	42	86	91	0.16875183582305908
1XP6	GNNMD	42	87	92	0.17313873767852783
1XP6	GNNMD	42	88	93	0.17466974258422852
1XP6	GNNMD	42	89	94	0.1782849133014679
1XP6	GNNMD	42	90	95	0.16748987138271332
1XP6	GNNMD	42	91	96	0.17145584523677826
1XP6	GNNMD	42	92	97	0.16748392581939697
1XP6	GNNMD	42	93	98	0.16462744772434235
1XP6	GNNMD	42	94	99	0.1652093529701233
1XP6	GNNMD	42	95	100	0.16576512157917023
1XP6	Ground-Truth	-1	80	85	0.676978349685669
1XP6	Ground-Truth	-1	81	86	0.599005937576294
1XP6	Ground-Truth	-1	82	87	0.6432134509086609
1XP6	Ground-Truth	-1	83	88	0.9021732807159424
1XP6	Ground-Truth	-1	84	89	0.9311914443969727
1XP6	Ground-Truth	-1	85	90	0.7774569988250732
1XP6	Ground-Truth	-1	86	91	0.7549784183502197
1XP6	Ground-Truth	-1	87	92	0.8467657566070557
1XP6	Ground-Truth	-1	88	93	0.7916659712791443
1XP6	Ground-Truth	-1	89	94	0.773322582244873
1XP6	Ground-Truth	-1	90	95	0.9096804261207581
1XP6	Ground-Truth	-1	91	96	0.9376667141914368
1XP6	Ground-Truth	-1	92	97	0.9117858409881592
1XP6	Ground-Truth	-1	93	98	0.8105101585388184
1XP6	Ground-Truth	-1	94	99	0.9465118646621704
1XP6	Ground-Truth	-1	95	100	0.771735429763794
1XP6	DenoisingLD	22	80	85	0.13103744387626648
1XP6	DenoisingLD	22	81	86	0.13628974556922913
1XP6	DenoisingLD	22	82	87	0.13120104372501373
1XP6	DenoisingLD	22	83	88	0.12844231724739075
1XP6	DenoisingLD	22	84	89	0.12853923439979553
1XP6	DenoisingLD	22	85	90	0.12269746512174606
1XP6	DenoisingLD	22	86	91	0.1211044192314148
1XP6	DenoisingLD	22	87	92	0.1202293112874031
1XP6	DenoisingLD	22	88	93	0.11665621399879456
1XP6	DenoisingLD	22	89	94	0.12060230225324631
1XP6	DenoisingLD	22	90	95	0.12206066399812698
1XP6	DenoisingLD	22	91	96	0.12316786497831345
1XP6	DenoisingLD	22	92	97	0.12486988306045532
1XP6	DenoisingLD	22	93	98	0.12036962807178497
1XP6	DenoisingLD	22	94	99	0.118684783577919
1XP6	DenoisingLD	22	95	100	0.11837178468704224
1XP6	DenoisingLD	32	80	85	0.1463090479373932
1XP6	DenoisingLD	32	81	86	0.1495930701494217
1XP6	DenoisingLD	32	82	87	0.1485300362110138
1XP6	DenoisingLD	32	83	88	0.14445963501930237
1XP6	DenoisingLD	32	84	89	0.12899230420589447
1XP6	DenoisingLD	32	85	90	0.12012330442667007
1XP6	DenoisingLD	32	86	91	0.12087135016918182
1XP6	DenoisingLD	32	87	92	0.11636001616716385
1XP6	DenoisingLD	32	88	93	0.11453133821487427
1XP6	DenoisingLD	32	89	94	0.11416777223348618
1XP6	DenoisingLD	32	90	95	0.1158779114484787
1XP6	DenoisingLD	32	91	96	0.11989742517471313
1XP6	DenoisingLD	32	92	97	0.11763399839401245
1XP6	DenoisingLD	32	93	98	0.12181425094604492
1XP6	DenoisingLD	32	94	99	0.12509191036224365
1XP6	DenoisingLD	32	95	100	0.12487603724002838
1XP6	DenoisingLD	42	80	85	0.1293448805809021
1XP6	DenoisingLD	42	81	86	0.1358608454465866
1XP6	DenoisingLD	42	82	87	0.1393066793680191
1XP6	DenoisingLD	42	83	88	0.12968184053897858
1XP6	DenoisingLD	42	84	89	0.12209933251142502
1XP6	DenoisingLD	42	85	90	0.1194831058382988
1XP6	DenoisingLD	42	86	91	0.11488013714551926
1XP6	DenoisingLD	42	87	92	0.11861781775951385
1XP6	DenoisingLD	42	88	93	0.11431795358657837
1XP6	DenoisingLD	42	89	94	0.11520861089229584
1XP6	DenoisingLD	42	90	95	0.11737366765737534
1XP6	DenoisingLD	42	91	96	0.12163561582565308
1XP6	DenoisingLD	42	92	97	0.12029653787612915
1XP6	DenoisingLD	42	93	98	0.12115868180990219
1XP6	DenoisingLD	42	94	99	0.1216665729880333
1XP6	DenoisingLD	42	95	100	0.12602153420448303
1XP6	NeuralMD_Binding01_AR	22	80	85	0.16686612367630005
1XP6	NeuralMD_Binding01_AR	22	81	86	0.17701780796051025
1XP6	NeuralMD_Binding01_AR	22	82	87	0.15282447636127472
1XP6	NeuralMD_Binding01_AR	22	83	88	0.1835445761680603
1XP6	NeuralMD_Binding01_AR	22	84	89	0.17167901992797852
1XP6	NeuralMD_Binding01_AR	22	85	90	0.16751810908317566
1XP6	NeuralMD_Binding01_AR	22	86	91	0.17575141787528992
1XP6	NeuralMD_Binding01_AR	22	87	92	0.1607525497674942
1XP6	NeuralMD_Binding01_AR	22	88	93	0.17229712009429932
1XP6	NeuralMD_Binding01_AR	22	89	94	0.16637234389781952
1XP6	NeuralMD_Binding01_AR	22	90	95	0.165024533867836
1XP6	NeuralMD_Binding01_AR	22	91	96	0.1767130196094513
1XP6	NeuralMD_Binding01_AR	22	92	97	0.17452965676784515
1XP6	NeuralMD_Binding01_AR	22	93	98	0.18386608362197876
1XP6	NeuralMD_Binding01_AR	22	94	99	0.17056719958782196
1XP6	NeuralMD_Binding01_AR	22	95	100	0.16460928320884705
1XP6	NeuralMD_Binding01_AR	32	80	85	0.1434299796819687
1XP6	NeuralMD_Binding01_AR	32	81	86	0.1357274353504181
1XP6	NeuralMD_Binding01_AR	32	82	87	0.1474057137966156
1XP6	NeuralMD_Binding01_AR	32	83	88	0.1441504806280136
1XP6	NeuralMD_Binding01_AR	32	84	89	0.13711582124233246
1XP6	NeuralMD_Binding01_AR	32	85	90	0.1454414427280426
1XP6	NeuralMD_Binding01_AR	32	86	91	0.136349618434906
1XP6	NeuralMD_Binding01_AR	32	87	92	0.1429559588432312
1XP6	NeuralMD_Binding01_AR	32	88	93	0.14875976741313934
1XP6	NeuralMD_Binding01_AR	32	89	94	0.14638780057430267
1XP6	NeuralMD_Binding01_AR	32	90	95	0.15750053524971008
1XP6	NeuralMD_Binding01_AR	32	91	96	0.15748366713523865
1XP6	NeuralMD_Binding01_AR	32	92	97	0.14911745488643646
1XP6	NeuralMD_Binding01_AR	32	93	98	0.15748965740203857
1XP6	NeuralMD_Binding01_AR	32	94	99	0.15161767601966858
1XP6	NeuralMD_Binding01_AR	32	95	100	0.1517729014158249
1XP6	NeuralMD_Binding01_AR	42	80	85	0.1371675431728363
1XP6	NeuralMD_Binding01_AR	42	81	86	0.1275426745414734
1XP6	NeuralMD_Binding01_AR	42	82	87	0.12945407629013062
1XP6	NeuralMD_Binding01_AR	42	83	88	0.14298446476459503
1XP6	NeuralMD_Binding01_AR	42	84	89	0.14094042778015137
1XP6	NeuralMD_Binding01_AR	42	85	90	0.14611713588237762
1XP6	NeuralMD_Binding01_AR	42	86	91	0.14611776173114777
1XP6	NeuralMD_Binding01_AR	42	87	92	0.12678024172782898
1XP6	NeuralMD_Binding01_AR	42	88	93	0.12865708768367767
1XP6	NeuralMD_Binding01_AR	42	89	94	0.12560796737670898
1XP6	NeuralMD_Binding01_AR	42	90	95	0.12978841364383698
1XP6	NeuralMD_Binding01_AR	42	91	96	0.12783606350421906
1XP6	NeuralMD_Binding01_AR	42	92	97	0.12937581539154053
1XP6	NeuralMD_Binding01_AR	42	93	98	0.12271861732006073
1XP6	NeuralMD_Binding01_AR	42	94	99	0.1203245148062706
1XP6	NeuralMD_Binding01_AR	42	95	100	0.12132798880338669
1XP6	NeuralMD_Binding04_AR	22	80	85	0.1679641753435135
1XP6	NeuralMD_Binding04_AR	22	81	86	0.19507847726345062
1XP6	NeuralMD_Binding04_AR	22	82	87	0.20421315729618073
1XP6	NeuralMD_Binding04_AR	22	83	88	0.19744549691677094
1XP6	NeuralMD_Binding04_AR	22	84	89	0.1407218873500824
1XP6	NeuralMD_Binding04_AR	22	85	90	0.4048807621002197
1XP6	NeuralMD_Binding04_AR	22	86	91	0.4144158363342285
1XP6	NeuralMD_Binding04_AR	22	87	92	0.4179598391056061
1XP6	NeuralMD_Binding04_AR	22	88	93	0.38264960050582886
1XP6	NeuralMD_Binding04_AR	22	89	94	0.3924008905887604
1XP6	NeuralMD_Binding04_AR	22	90	95	0.3537861704826355
1XP6	NeuralMD_Binding04_AR	22	91	96	0.3265698254108429
1XP6	NeuralMD_Binding04_AR	22	92	97	0.2791421115398407
1XP6	NeuralMD_Binding04_AR	22	93	98	0.2196471244096756
1XP6	NeuralMD_Binding04_AR	22	94	99	0.31140583753585815
1XP6	NeuralMD_Binding04_AR	22	95	100	0.36505669355392456
1XP6	NeuralMD_Binding04_AR	32	80	85	0.17327997088432312
1XP6	NeuralMD_Binding04_AR	32	81	86	0.14332875609397888
1XP6	NeuralMD_Binding04_AR	32	82	87	0.1530296504497528
1XP6	NeuralMD_Binding04_AR	32	83	88	0.1694175899028778
1XP6	NeuralMD_Binding04_AR	32	84	89	0.20112577080726624
1XP6	NeuralMD_Binding04_AR	32	85	90	0.21829447150230408
1XP6	NeuralMD_Binding04_AR	32	86	91	0.17744994163513184
1XP6	NeuralMD_Binding04_AR	32	87	92	0.16002973914146423
1XP6	NeuralMD_Binding04_AR	32	88	93	0.1320604532957077
1XP6	NeuralMD_Binding04_AR	32	89	94	0.12448824197053909
1XP6	NeuralMD_Binding04_AR	32	90	95	0.1240745559334755
1XP6	NeuralMD_Binding04_AR	32	91	96	0.14776955544948578
1XP6	NeuralMD_Binding04_AR	32	92	97	0.14997214078903198
1XP6	NeuralMD_Binding04_AR	32	93	98	0.15575921535491943
1XP6	NeuralMD_Binding04_AR	32	94	99	0.16022123396396637
1XP6	NeuralMD_Binding04_AR	32	95	100	0.16084887087345123
1XP6	NeuralMD_Binding04_AR	42	80	85	0.14722567796707153
1XP6	NeuralMD_Binding04_AR	42	81	86	0.13779473304748535
1XP6	NeuralMD_Binding04_AR	42	82	87	0.13818609714508057
1XP6	NeuralMD_Binding04_AR	42	83	88	0.1730087548494339
1XP6	NeuralMD_Binding04_AR	42	84	89	0.17526566982269287
1XP6	NeuralMD_Binding04_AR	42	85	90	0.1575373411178589
1XP6	NeuralMD_Binding04_AR	42	86	91	0.17284458875656128
1XP6	NeuralMD_Binding04_AR	42	87	92	0.1447295993566513
1XP6	NeuralMD_Binding04_AR	42	88	93	0.13856860995292664
1XP6	NeuralMD_Binding04_AR	42	89	94	0.12797464430332184
1XP6	NeuralMD_Binding04_AR	42	90	95	0.12123724818229675
1XP6	NeuralMD_Binding04_AR	42	91	96	0.11986102908849716
1XP6	NeuralMD_Binding04_AR	42	92	97	0.12266044318675995
1XP6	NeuralMD_Binding04_AR	42	93	98	0.1606510877609253
1XP6	NeuralMD_Binding04_AR	42	94	99	0.16796430945396423
1XP6	NeuralMD_Binding04_AR	42	95	100	0.1704210489988327
4YUR	GNNMD	22	80	85	0.13773486018180847
4YUR	GNNMD	22	81	86	0.125406414270401
4YUR	GNNMD	22	82	87	0.1212509423494339
4YUR	GNNMD	22	83	88	0.12056589871644974
4YUR	GNNMD	22	84	89	0.11833708733320236
4YUR	GNNMD	22	85	90	0.11315711587667465
4YUR	GNNMD	22	86	91	0.10961592197418213
4YUR	GNNMD	22	87	92	0.10790552198886871
4YUR	GNNMD	22	88	93	0.10667169839143753
4YUR	GNNMD	22	89	94	0.10574094951152802
4YUR	GNNMD	22	90	95	0.10624676942825317
4YUR	GNNMD	22	91	96	0.10863133519887924
4YUR	GNNMD	22	92	97	0.10973770916461945
4YUR	GNNMD	22	93	98	0.11096424609422684
4YUR	GNNMD	22	94	99	0.11168473213911057
4YUR	GNNMD	22	95	100	0.10253958404064178
4YUR	GNNMD	32	80	85	0.12223836779594421
4YUR	GNNMD	32	81	86	0.11181384325027466
4YUR	GNNMD	32	82	87	0.10691537708044052
4YUR	GNNMD	32	83	88	0.10772266983985901
4YUR	GNNMD	32	84	89	0.11354353278875351
4YUR	GNNMD	32	85	90	0.11458896100521088
4YUR	GNNMD	32	86	91	0.11799980700016022
4YUR	GNNMD	32	87	92	0.11372311413288116
4YUR	GNNMD	32	88	93	0.10478948801755905
4YUR	GNNMD	32	89	94	0.09479716420173645
4YUR	GNNMD	32	90	95	0.08754074573516846
4YUR	GNNMD	32	91	96	0.08427293598651886
4YUR	GNNMD	32	92	97	0.08195219933986664
4YUR	GNNMD	32	93	98	0.08252105116844177
4YUR	GNNMD	32	94	99	0.08580547571182251
4YUR	GNNMD	32	95	100	0.08197416365146637
4YUR	GNNMD	42	80	85	0.14259745180606842
4YUR	GNNMD	42	81	86	0.13529478013515472
4YUR	GNNMD	42	82	87	0.13404418528079987
4YUR	GNNMD	42	83	88	0.13071538507938385
4YUR	GNNMD	42	84	89	0.11622433364391327
4YUR	GNNMD	42	85	90	0.10911601036787033
4YUR	GNNMD	42	86	91	0.10129442065954208
4YUR	GNNMD	42	87	92	0.09408459812402725
4YUR	GNNMD	42	88	93	0.09076707065105438
4YUR	GNNMD	42	89	94	0.09778117388486862
4YUR	GNNMD	42	90	95	0.0997319445014
4YUR	GNNMD	42	91	96	0.09797446429729462
4YUR	GNNMD	42	92	97	0.09806933254003525
4YUR	GNNMD	42	93	98	0.09310577064752579
4YUR	GNNMD	42	94	99	0.08458606898784637
4YUR	GNNMD	42	95	100	0.07979920506477356
4YUR	Ground-Truth	-1	80	85	0.9441704154014587
4YUR	Ground-Truth	-1	81	86	0.7267756462097168
4YUR	Ground-Truth	-1	82	87	0.6052024364471436
4YUR	Ground-Truth	-1	83	88	0.5925976037979126
4YUR	Ground-Truth	-1	84	89	0.681395411491394
4YUR	Ground-Truth	-1	85	90	7.564132213592529
4YUR	Ground-Truth	-1	86	91	7.651467800140381
4YUR	Ground-Truth	-1	87	92	7.740516662597656
4YUR	Ground-Truth	-1	88	93	7.739267826080322
4YUR	Ground-Truth	-1	89	94	7.808003902435303
4YUR	Ground-Truth	-1	90	95	0.8534348011016846
4YUR	Ground-Truth	-1	91	96	0.7536933422088623
4YUR	Ground-Truth	-1	92	97	7.740018844604492
4YUR	Ground-Truth	-1	93	98	9.487539291381836
4YUR	Ground-Truth	-1	94	99	9.538512229919434
4YUR	Ground-Truth	-1	95	100	9.576645851135254
4YUR	DenoisingLD	22	80	85	0.2035452127456665
4YUR	DenoisingLD	22	81	86	0.20056724548339844
4YUR	DenoisingLD	22	82	87	0.20332558453083038
4YUR	DenoisingLD	22	83	88	0.21076180040836334
4YUR	DenoisingLD	22	84	89	0.22037218511104584
4YUR	DenoisingLD	22	85	90	0.22122658789157867
4YUR	DenoisingLD	22	86	91	0.20860585570335388
4YUR	DenoisingLD	22	87	92	0.20290811359882355
4YUR	DenoisingLD	22	88	93	0.2034425139427185
4YUR	DenoisingLD	22	89	94	0.20260106027126312
4YUR	DenoisingLD	22	90	95	0.19304567575454712
4YUR	DenoisingLD	22	91	96	0.18631434440612793
4YUR	DenoisingLD	22	92	97	0.1913899928331375
4YUR	DenoisingLD	22	93	98	0.1918548047542572
4YUR	DenoisingLD	22	94	99	0.2008913904428482
4YUR	DenoisingLD	22	95	100	0.19667692482471466
4YUR	DenoisingLD	32	80	85	0.20855408906936646
4YUR	DenoisingLD	32	81	86	0.20970194041728973
4YUR	DenoisingLD	32	82	87	0.21552547812461853
4YUR	DenoisingLD	32	83	88	0.20788219571113586
4YUR	DenoisingLD	32	84	89	0.21192578971385956
4YUR	DenoisingLD	32	85	90	0.20109282433986664
4YUR	DenoisingLD	32	86	91	0.19724242389202118
4YUR	DenoisingLD	32	87	92	0.1944829374551773
4YUR	DenoisingLD	32	88	93	0.18760822713375092
4YUR	DenoisingLD	32	89	94	0.17749065160751343
4YUR	DenoisingLD	32	90	95	0.16790615022182465
4YUR	DenoisingLD	32	91	96	0.17928585410118103
4YUR	DenoisingLD	32	92	97	0.18076778948307037
4YUR	DenoisingLD	32	93	98	0.18654565513134003
4YUR	DenoisingLD	32	94	99	0.1821930706501007
4YUR	DenoisingLD	32	95	100	0.17816568911075592
4YUR	DenoisingLD	42	80	85	0.18920540809631348
4YUR	DenoisingLD	42	81	86	0.18663161993026733
4YUR	DenoisingLD	42	82	87	0.18985143303871155
4YUR	DenoisingLD	42	83	88	0.19529657065868378
4YUR	DenoisingLD	42	84	89	0.19325870275497437
4YUR	DenoisingLD	42	85	90	0.19028960168361664
4YUR	DenoisingLD	42	86	91	0.1911393702030182
4YUR	DenoisingLD	42	87	92	0.19359071552753448
4YUR	DenoisingLD	42	88	93	0.19490410387516022
4YUR	DenoisingLD	42	89	94	0.19359415769577026
4YUR	DenoisingLD	42	90	95	0.18845753371715546
4YUR	DenoisingLD	42	91	96	0.19343611598014832
4YUR	DenoisingLD	42	92	97	0.19381199777126312
4YUR	DenoisingLD	42	93	98	0.19583125412464142
4YUR	DenoisingLD	42	94	99	0.1842402070760727
4YUR	DenoisingLD	42	95	100	0.18106897175312042
4YUR	NeuralMD_Binding01_AR	22	80	85	0.10882293432950974
4YUR	NeuralMD_Binding01_AR	22	81	86	0.10878048092126846
4YUR	NeuralMD_Binding01_AR	22	82	87	0.12124897539615631
4YUR	NeuralMD_Binding01_AR	22	83	88	0.12229309231042862
4YUR	NeuralMD_Binding01_AR	22	84	89	0.13401201367378235
4YUR	NeuralMD_Binding01_AR	22	85	90	0.13397011160850525
4YUR	NeuralMD_Binding01_AR	22	86	91	0.12265906482934952
4YUR	NeuralMD_Binding01_AR	22	87	92	0.12657912075519562
4YUR	NeuralMD_Binding01_AR	22	88	93	0.1031641960144043
4YUR	NeuralMD_Binding01_AR	22	89	94	0.11508205533027649
4YUR	NeuralMD_Binding01_AR	22	90	95	0.11227849125862122
4YUR	NeuralMD_Binding01_AR	22	91	96	0.13691654801368713
4YUR	NeuralMD_Binding01_AR	22	92	97	0.13773776590824127
4YUR	NeuralMD_Binding01_AR	22	93	98	0.13119862973690033
4YUR	NeuralMD_Binding01_AR	22	94	99	0.13349464535713196
4YUR	NeuralMD_Binding01_AR	22	95	100	0.09455276280641556
4YUR	NeuralMD_Binding01_AR	32	80	85	0.12260638922452927
4YUR	NeuralMD_Binding01_AR	32	81	86	0.12329720705747604
4YUR	NeuralMD_Binding01_AR	32	82	87	0.13163241744041443
4YUR	NeuralMD_Binding01_AR	32	83	88	0.13519588112831116
4YUR	NeuralMD_Binding01_AR	32	84	89	0.16358941793441772
4YUR	NeuralMD_Binding01_AR	32	85	90	0.17073141038417816
4YUR	NeuralMD_Binding01_AR	32	86	91	0.22585205733776093
4YUR	NeuralMD_Binding01_AR	32	87	92	0.22701096534729004
4YUR	NeuralMD_Binding01_AR	32	88	93	0.18789078295230865
4YUR	NeuralMD_Binding01_AR	32	89	94	0.1726577877998352
4YUR	NeuralMD_Binding01_AR	32	90	95	0.12150321155786514
4YUR	NeuralMD_Binding01_AR	32	91	96	0.12364630401134491
4YUR	NeuralMD_Binding01_AR	32	92	97	0.14363627135753632
4YUR	NeuralMD_Binding01_AR	32	93	98	0.14582954347133636
4YUR	NeuralMD_Binding01_AR	32	94	99	0.14342382550239563
4YUR	NeuralMD_Binding01_AR	32	95	100	0.14519177377223969
4YUR	NeuralMD_Binding01_AR	42	80	85	0.25209474563598633
4YUR	NeuralMD_Binding01_AR	42	81	86	0.2553054392337799
4YUR	NeuralMD_Binding01_AR	42	82	87	0.21506881713867188
4YUR	NeuralMD_Binding01_AR	42	83	88	0.1600021868944168
4YUR	NeuralMD_Binding01_AR	42	84	89	0.18471935391426086
4YUR	NeuralMD_Binding01_AR	42	85	90	0.15468889474868774
4YUR	NeuralMD_Binding01_AR	42	86	91	0.1613437682390213
4YUR	NeuralMD_Binding01_AR	42	87	92	0.18163560330867767
4YUR	NeuralMD_Binding01_AR	42	88	93	0.165056511759758
4YUR	NeuralMD_Binding01_AR	42	89	94	0.1846550554037094
4YUR	NeuralMD_Binding01_AR	42	90	95	0.17150701582431793
4YUR	NeuralMD_Binding01_AR	42	91	96	0.1557745337486267
4YUR	NeuralMD_Binding01_AR	42	92	97	0.15140286087989807
4YUR	NeuralMD_Binding01_AR	42	93	98	0.1316976100206375
4YUR	NeuralMD_Binding01_AR	42	94	99	0.17970919609069824
4YUR	NeuralMD_Binding01_AR	42	95	100	0.16709750890731812
4YUR	NeuralMD_Binding04_AR	22	80	85	0.3689259886741638
4YUR	NeuralMD_Binding04_AR	22	81	86	0.397277295589447
4YUR	NeuralMD_Binding04_AR	22	82	87	0.46696293354034424
4YUR	NeuralMD_Binding04_AR	22	83	88	0.41742050647735596
4YUR	NeuralMD_Binding04_AR	22	84	89	0.41229185461997986
4YUR	NeuralMD_Binding04_AR	22	85	90	0.380109041929245
4YUR	NeuralMD_Binding04_AR	22	86	91	0.40270107984542847
4YUR	NeuralMD_Binding04_AR	22	87	92	0.4066765010356903
4YUR	NeuralMD_Binding04_AR	22	88	93	0.4233928918838501
4YUR	NeuralMD_Binding04_AR	22	89	94	0.3776843547821045
4YUR	NeuralMD_Binding04_AR	22	90	95	0.37732240557670593
4YUR	NeuralMD_Binding04_AR	22	91	96	0.37451618909835815
4YUR	NeuralMD_Binding04_AR	22	92	97	0.404017835855484
4YUR	NeuralMD_Binding04_AR	22	93	98	0.4064147472381592
4YUR	NeuralMD_Binding04_AR	22	94	99	0.3723413348197937
4YUR	NeuralMD_Binding04_AR	22	95	100	0.36105334758758545
4YUR	NeuralMD_Binding04_AR	32	80	85	0.15034779906272888
4YUR	NeuralMD_Binding04_AR	32	81	86	0.15253184735774994
4YUR	NeuralMD_Binding04_AR	32	82	87	0.19345946609973907
4YUR	NeuralMD_Binding04_AR	32	83	88	0.2032061219215393
4YUR	NeuralMD_Binding04_AR	32	84	89	0.17458827793598175
4YUR	NeuralMD_Binding04_AR	32	85	90	0.18403859436511993
4YUR	NeuralMD_Binding04_AR	32	86	91	0.15270620584487915
4YUR	NeuralMD_Binding04_AR	32	87	92	0.13441582024097443
4YUR	NeuralMD_Binding04_AR	32	88	93	0.1242859736084938
4YUR	NeuralMD_Binding04_AR	32	89	94	0.1280803382396698
4YUR	NeuralMD_Binding04_AR	32	90	95	0.13488376140594482
4YUR	NeuralMD_Binding04_AR	32	91	96	0.13507811725139618
4YUR	NeuralMD_Binding04_AR	32	92	97	0.13211305439472198
4YUR	NeuralMD_Binding04_AR	32	93	98	0.12717153131961823
4YUR	NeuralMD_Binding04_AR	32	94	99	0.1268901228904724
4YUR	NeuralMD_Binding04_AR	32	95	100	0.14322161674499512
4YUR	NeuralMD_Binding04_AR	42	80	85	0.4492108225822449
4YUR	NeuralMD_Binding04_AR	42	81	86	0.4525933861732483
4YUR	NeuralMD_Binding04_AR	42	82	87	0.4335855543613434
4YUR	NeuralMD_Binding04_AR	42	83	88	0.43721479177474976
4YUR	NeuralMD_Binding04_AR	42	84	89	0.42942118644714355
4YUR	NeuralMD_Binding04_AR	42	85	90	0.4052768051624298
4YUR	NeuralMD_Binding04_AR	42	86	91	0.3863331079483032
4YUR	NeuralMD_Binding04_AR	42	87	92	0.4287354350090027
4YUR	NeuralMD_Binding04_AR	42	88	93	0.4440487325191498
4YUR	NeuralMD_Binding04_AR	42	89	94	0.4420141577720642
4YUR	NeuralMD_Binding04_AR	42	90	95	0.43073853850364685
4YUR	NeuralMD_Binding04_AR	42	91	96	0.4089947044849396
4YUR	NeuralMD_Binding04_AR	42	92	97	0.40479403734207153
4YUR	NeuralMD_Binding04_AR	42	93	98	0.4459414780139923
4YUR	NeuralMD_Binding04_AR	42	94	99	0.4881264567375183
4YUR	NeuralMD_Binding04_AR	42	95	100	0.5094777941703796
4G3E	GNNMD	22	80	85	0.12145870178937912
4G3E	GNNMD	22	81	86	0.11065887659788132
4G3E	GNNMD	22	82	87	0.10431218892335892
4G3E	GNNMD	22	83	88	0.10378675162792206
4G3E	GNNMD	22	84	89	0.10362232476472855
4G3E	GNNMD	22	85	90	0.10815593600273132
4G3E	GNNMD	22	86	91	0.11368995904922485
4G3E	GNNMD	22	87	92	0.11153490096330643
4G3E	GNNMD	22	88	93	0.10876139253377914
4G3E	GNNMD	22	89	94	0.10061372816562653
4G3E	GNNMD	22	90	95	0.0949205532670021
4G3E	GNNMD	22	91	96	0.095285564661026
4G3E	GNNMD	22	92	97	0.0967453196644783
4G3E	GNNMD	22	93	98	0.0956927016377449
4G3E	GNNMD	22	94	99	0.08913461118936539
4G3E	GNNMD	22	95	100	0.08322148770093918
4G3E	GNNMD	32	80	85	0.08203448355197906
4G3E	GNNMD	32	81	86	0.07337936758995056
4G3E	GNNMD	32	82	87	0.06648014485836029
4G3E	GNNMD	32	83	88	0.06189355626702309
4G3E	GNNMD	32	84	89	0.05825502797961235
4G3E	GNNMD	32	85	90	0.056775063276290894
4G3E	GNNMD	32	86	91	0.05630538985133171
4G3E	GNNMD	32	87	92	0.0563897043466568
4G3E	GNNMD	32	88	93	0.055623527616262436
4G3E	GNNMD	32	89	94	0.05360673367977142
4G3E	GNNMD	32	90	95	0.05103042349219322
4G3E	GNNMD	32	91	96	0.050285130739212036
4G3E	GNNMD	32	92	97	0.05039329454302788
4G3E	GNNMD	32	93	98	0.050195835530757904
4G3E	GNNMD	32	94	99	0.04936433583498001
4G3E	GNNMD	32	95	100	0.04795099049806595
4G3E	GNNMD	42	80	85	0.8624072670936584
4G3E	GNNMD	42	81	86	0.7559565305709839
4G3E	GNNMD	42	82	87	0.33316922187805176
4G3E	GNNMD	42	83	88	0.38673266768455505
4G3E	GNNMD	42	84	89	0.43124258518218994
4G3E	GNNMD	42	85	90	0.45737987756729126
4G3E	GNNMD	42	86	91	0.41673552989959717
4G3E	GNNMD	42	87	92	0.3224509060382843
4G3E	GNNMD	42	88	93	0.44301143288612366
4G3E	GNNMD	42	89	94	0.49411720037460327
4G3E	GNNMD	42	90	95	0.5192087292671204
4G3E	GNNMD	42	91	96	0.4655309319496155
4G3E	GNNMD	42	92	97	0.3463374674320221
4G3E	GNNMD	42	93	98	0.3466903567314148
4G3E	GNNMD	42	94	99	0.3183063268661499
4G3E	GNNMD	42	95	100	0.29998475313186646
4G3E	Ground-Truth	-1	80	85	0.6675616502761841
4G3E	Ground-Truth	-1	81	86	0.7458769679069519
4G3E	Ground-Truth	-1	82	87	0.682196855545044
4G3E	Ground-Truth	-1	83	88	0.6780791282653809
4G3E	Ground-Truth	-1	84	89	0.5280476212501526
4G3E	Ground-Truth	-1	85	90	0.5031260251998901
4G3E	Ground-Truth	-1	86	91	0.5440698266029358
4G3E	Ground-Truth	-1	87	92	0.5011164546012878
4G3E	Ground-Truth	-1	88	93	0.49833473563194275
4G3E	Ground-Truth	-1	89	94	0.4949554204940796
4G3E	Ground-Truth	-1	90	95	0.4470946490764618
4G3E	Ground-Truth	-1	91	96	0.40914228558540344
4G3E	Ground-Truth	-1	92	97	0.5164425373077393
4G3E	Ground-Truth	-1	93	98	0.430752694606781
4G3E	Ground-Truth	-1	94	99	0.4748399555683136
4G3E	Ground-Truth	-1	95	100	0.48218345642089844
4G3E	DenoisingLD	22	80	85	0.29146403074264526
4G3E	DenoisingLD	22	81	86	0.2993309795856476
4G3E	DenoisingLD	22	82	87	0.3041553795337677
4G3E	DenoisingLD	22	83	88	0.2978500723838806
4G3E	DenoisingLD	22	84	89	0.2821917235851288
4G3E	DenoisingLD	22	85	90	0.2788672149181366
4G3E	DenoisingLD	22	86	91	0.26504480838775635
4G3E	DenoisingLD	22	87	92	0.261616975069046
4G3E	DenoisingLD	22	88	93	0.2495839148759842
4G3E	DenoisingLD	22	89	94	0.24534013867378235
4G3E	DenoisingLD	22	90	95	0.25463518500328064
4G3E	DenoisingLD	22	91	96	0.2657115161418915
4G3E	DenoisingLD	22	92	97	0.26395508646965027
4G3E	DenoisingLD	22	93	98	0.2669638395309448
4G3E	DenoisingLD	22	94	99	0.2539491057395935
4G3E	DenoisingLD	22	95	100	0.24326123297214508
4G3E	DenoisingLD	32	80	85	0.29153385758399963
4G3E	DenoisingLD	32	81	86	0.2920917868614197
4G3E	DenoisingLD	32	82	87	0.28821176290512085
4G3E	DenoisingLD	32	83	88	0.2717711329460144
4G3E	DenoisingLD	32	84	89	0.2618957459926605
4G3E	DenoisingLD	32	85	90	0.24791304767131805
4G3E	DenoisingLD	32	86	91	0.25045305490493774
4G3E	DenoisingLD	32	87	92	0.25599405169487
4G3E	DenoisingLD	32	88	93	0.25284841656684875
4G3E	DenoisingLD	32	89	94	0.2579900026321411
4G3E	DenoisingLD	32	90	95	0.27007198333740234
4G3E	DenoisingLD	32	91	96	0.2814489006996155
4G3E	DenoisingLD	32	92	97	0.29231762886047363
4G3E	DenoisingLD	32	93	98	0.2861827313899994
4G3E	DenoisingLD	32	94	99	0.26396605372428894
4G3E	DenoisingLD	32	95	100	0.25646811723709106
4G3E	DenoisingLD	42	80	85	0.2998868525028229
4G3E	DenoisingLD	42	81	86	0.29458874464035034
4G3E	DenoisingLD	42	82	87	0.28479063510894775
4G3E	DenoisingLD	42	83	88	0.2802084684371948
4G3E	DenoisingLD	42	84	89	0.28104257583618164
4G3E	DenoisingLD	42	85	90	0.2717035114765167
4G3E	DenoisingLD	42	86	91	0.2839939296245575
4G3E	DenoisingLD	42	87	92	0.29073914885520935
4G3E	DenoisingLD	42	88	93	0.2902550995349884
4G3E	DenoisingLD	42	89	94	0.295389324426651
4G3E	DenoisingLD	42	90	95	0.26911604404449463
4G3E	DenoisingLD	42	91	96	0.26417678594589233
4G3E	DenoisingLD	42	92	97	0.27287542819976807
4G3E	DenoisingLD	42	93	98	0.2662259638309479
4G3E	DenoisingLD	42	94	99	0.2621987760066986
4G3E	DenoisingLD	42	95	100	0.24167636036872864
4G3E	NeuralMD_Binding01_AR	22	80	85	0.37487560510635376
4G3E	NeuralMD_Binding01_AR	22	81	86	0.38312625885009766
4G3E	NeuralMD_Binding01_AR	22	82	87	0.33663609623908997
4G3E	NeuralMD_Binding01_AR	22	83	88	0.3105294704437256
4G3E	NeuralMD_Binding01_AR	22	84	89	0.2748267650604248
4G3E	NeuralMD_Binding01_AR	22	85	90	0.3182874917984009
4G3E	NeuralMD_Binding01_AR	22	86	91	0.33809563517570496
4G3E	NeuralMD_Binding01_AR	22	87	92	0.3442397713661194
4G3E	NeuralMD_Binding01_AR	22	88	93	0.31460240483283997
4G3E	NeuralMD_Binding01_AR	22	89	94	0.3357672095298767
4G3E	NeuralMD_Binding01_AR	22	90	95	0.2980004847049713
4G3E	NeuralMD_Binding01_AR	22	91	96	0.2982616722583771
4G3E	NeuralMD_Binding01_AR	22	92	97	0.32320085167884827
4G3E	NeuralMD_Binding01_AR	22	93	98	0.32450050115585327
4G3E	NeuralMD_Binding01_AR	22	94	99	0.3537188172340393
4G3E	NeuralMD_Binding01_AR	22	95	100	0.3633313775062561
4G3E	NeuralMD_Binding01_AR	32	80	85	0.21485882997512817
4G3E	NeuralMD_Binding01_AR	32	81	86	0.19241246581077576
4G3E	NeuralMD_Binding01_AR	32	82	87	0.1778082251548767
4G3E	NeuralMD_Binding01_AR	32	83	88	0.22594588994979858
4G3E	NeuralMD_Binding01_AR	32	84	89	0.240353524684906
4G3E	NeuralMD_Binding01_AR	32	85	90	0.32736504077911377
4G3E	NeuralMD_Binding01_AR	32	86	91	0.29543057084083557
4G3E	NeuralMD_Binding01_AR	32	87	92	0.2801777720451355
4G3E	NeuralMD_Binding01_AR	32	88	93	0.2868223190307617
4G3E	NeuralMD_Binding01_AR	32	89	94	0.30284079909324646
4G3E	NeuralMD_Binding01_AR	32	90	95	0.29598790407180786
4G3E	NeuralMD_Binding01_AR	32	91	96	0.3407502770423889
4G3E	NeuralMD_Binding01_AR	32	92	97	0.38651448488235474
4G3E	NeuralMD_Binding01_AR	32	93	98	0.3343413770198822
4G3E	NeuralMD_Binding01_AR	32	94	99	0.3681209087371826
4G3E	NeuralMD_Binding01_AR	32	95	100	0.3766460716724396
4G3E	NeuralMD_Binding01_AR	42	80	85	0.38862478733062744
4G3E	NeuralMD_Binding01_AR	42	81	86	0.3890897035598755
4G3E	NeuralMD_Binding01_AR	42	82	87	0.3940792679786682
4G3E	NeuralMD_Binding01_AR	42	83	88	0.37887388467788696
4G3E	NeuralMD_Binding01_AR	42	84	89	0.42595404386520386
4G3E	NeuralMD_Binding01_AR	42	85	90	0.43087342381477356
4G3E	NeuralMD_Binding01_AR	42	86	91	0.37552058696746826
4G3E	NeuralMD_Binding01_AR	42	87	92	0.42733967304229736
4G3E	NeuralMD_Binding01_AR	42	88	93	0.43163642287254333
4G3E	NeuralMD_Binding01_AR	42	89	94	0.41885948181152344
4G3E	NeuralMD_Binding01_AR	42	90	95	0.33204400539398193
4G3E	NeuralMD_Binding01_AR	42	91	96	0.2771542966365814
4G3E	NeuralMD_Binding01_AR	42	92	97	0.348461776971817
4G3E	NeuralMD_Binding01_AR	42	93	98	0.3580629825592041
4G3E	NeuralMD_Binding01_AR	42	94	99	0.32287928462028503
4G3E	NeuralMD_Binding01_AR	42	95	100	0.3207017183303833
4G3E	NeuralMD_Binding04_AR	22	80	85	0.3514726161956787
4G3E	NeuralMD_Binding04_AR	22	81	86	0.38105273246765137
4G3E	NeuralMD_Binding04_AR	22	82	87	0.41636866331100464
4G3E	NeuralMD_Binding04_AR	22	83	88	0.4097457528114319
4G3E	NeuralMD_Binding04_AR	22	84	89	0.3600209057331085
4G3E	NeuralMD_Binding04_AR	22	85	90	0.36216893792152405
4G3E	NeuralMD_Binding04_AR	22	86	91	0.4143015146255493
4G3E	NeuralMD_Binding04_AR	22	87	92	0.46455082297325134
4G3E	NeuralMD_Binding04_AR	22	88	93	0.44425174593925476
4G3E	NeuralMD_Binding04_AR	22	89	94	0.3865143954753876
4G3E	NeuralMD_Binding04_AR	22	90	95	0.3643454909324646
4G3E	NeuralMD_Binding04_AR	22	91	96	0.2980443239212036
4G3E	NeuralMD_Binding04_AR	22	92	97	0.36827367544174194
4G3E	NeuralMD_Binding04_AR	22	93	98	0.39261436462402344
4G3E	NeuralMD_Binding04_AR	22	94	99	0.430913507938385
4G3E	NeuralMD_Binding04_AR	22	95	100	0.3997204601764679
4G3E	NeuralMD_Binding04_AR	32	80	85	0.2887161076068878
4G3E	NeuralMD_Binding04_AR	32	81	86	0.36303409934043884
4G3E	NeuralMD_Binding04_AR	32	82	87	0.36275023221969604
4G3E	NeuralMD_Binding04_AR	32	83	88	0.3429466784000397
4G3E	NeuralMD_Binding04_AR	32	84	89	0.30902886390686035
4G3E	NeuralMD_Binding04_AR	32	85	90	0.41232994198799133
4G3E	NeuralMD_Binding04_AR	32	86	91	0.45283111929893494
4G3E	NeuralMD_Binding04_AR	32	87	92	0.4670715034008026
4G3E	NeuralMD_Binding04_AR	32	88	93	0.40084120631217957
4G3E	NeuralMD_Binding04_AR	32	89	94	0.2873564064502716
4G3E	NeuralMD_Binding04_AR	32	90	95	0.34910887479782104
4G3E	NeuralMD_Binding04_AR	32	91	96	0.3899112343788147
4G3E	NeuralMD_Binding04_AR	32	92	97	0.35312971472740173
4G3E	NeuralMD_Binding04_AR	32	93	98	0.3315353989601135
4G3E	NeuralMD_Binding04_AR	32	94	99	0.3125743865966797
4G3E	NeuralMD_Binding04_AR	32	95	100	0.28464555740356445
4G3E	NeuralMD_Binding04_AR	42	80	85	0.2304636687040329
4G3E	NeuralMD_Binding04_AR	42	81	86	0.2747654318809509
4G3E	NeuralMD_Binding04_AR	42	82	87	0.3185269832611084
4G3E	NeuralMD_Binding04_AR	42	83	88	0.3214169144630432
4G3E	NeuralMD_Binding04_AR	42	84	89	0.27222564816474915
4G3E	NeuralMD_Binding04_AR	42	85	90	0.29048383235931396
4G3E	NeuralMD_Binding04_AR	42	86	91	0.28323081135749817
4G3E	NeuralMD_Binding04_AR	42	87	92	0.2730206847190857
4G3E	NeuralMD_Binding04_AR	42	88	93	0.25929543375968933
4G3E	NeuralMD_Binding04_AR	42	89	94	0.2198408991098404
4G3E	NeuralMD_Binding04_AR	42	90	95	0.21669477224349976
4G3E	NeuralMD_Binding04_AR	42	91	96	0.2286299765110016
4G3E	NeuralMD_Binding04_AR	42	92	97	0.2065965086221695
4G3E	NeuralMD_Binding04_AR	42	93	98	0.21485255658626556
4G3E	NeuralMD_Binding04_AR	42	94	99	0.24677228927612305
4G3E	NeuralMD_Binding04_AR	42	95	100	0.2293722927570343
6B7F	GNNMD	22	80	85	0.26697689294815063
6B7F	GNNMD	22	81	86	0.255863755941391
6B7F	GNNMD	22	82	87	0.2377384603023529
6B7F	GNNMD	22	83	88	0.2086397111415863
6B7F	GNNMD	22	84	89	0.17739112675189972
6B7F	GNNMD	22	85	90	0.15171600878238678
6B7F	GNNMD	22	86	91	0.13047626614570618
6B7F	GNNMD	22	87	92	0.11699815839529037
6B7F	GNNMD	22	88	93	0.09907910972833633
6B7F	GNNMD	22	89	94	0.08257513493299484
6B7F	GNNMD	22	90	95	0.07118146121501923
6B7F	GNNMD	22	91	96	0.06810972094535828
6B7F	GNNMD	22	92	97	0.06863291561603546
6B7F	GNNMD	22	93	98	0.07333971560001373
6B7F	GNNMD	22	94	99	0.07797601073980331
6B7F	GNNMD	22	95	100	0.08175083249807358
6B7F	GNNMD	32	80	85	0.17025747895240784
6B7F	GNNMD	32	81	86	0.1593945324420929
6B7F	GNNMD	32	82	87	0.14787361025810242
6B7F	GNNMD	32	83	88	0.14055290818214417
6B7F	GNNMD	32	84	89	0.13205362856388092
6B7F	GNNMD	32	85	90	0.12223197519779205
6B7F	GNNMD	32	86	91	0.11209936439990997
6B7F	GNNMD	32	87	92	0.10482008755207062
6B7F	GNNMD	32	88	93	0.10348860919475555
6B7F	GNNMD	32	89	94	0.10253548622131348
6B7F	GNNMD	32	90	95	0.10261411964893341
6B7F	GNNMD	32	91	96	0.10057922452688217
6B7F	GNNMD	32	92	97	0.09956573694944382
6B7F	GNNMD	32	93	98	0.09992562979459763
6B7F	GNNMD	32	94	99	0.09781097620725632
6B7F	GNNMD	32	95	100	0.09396808594465256
6B7F	GNNMD	42	80	85	0.20612230896949768
6B7F	GNNMD	42	81	86	0.19449982047080994
6B7F	GNNMD	42	82	87	0.19397702813148499
6B7F	GNNMD	42	83	88	0.20091700553894043
6B7F	GNNMD	42	84	89	0.2086050808429718
6B7F	GNNMD	42	85	90	0.2013159692287445
6B7F	GNNMD	42	86	91	0.1824851930141449
6B7F	GNNMD	42	87	92	0.15913791954517365
6B7F	GNNMD	42	88	93	0.14539888501167297
6B7F	GNNMD	42	89	94	0.13662421703338623
6B7F	GNNMD	42	90	95	0.12670718133449554
6B7F	GNNMD	42	91	96	0.11976979672908783
6B7F	GNNMD	42	92	97	0.11487660557031631
6B7F	GNNMD	42	93	98	0.11338686943054199
6B7F	GNNMD	42	94	99	0.11561514437198639
6B7F	GNNMD	42	95	100	0.11997939646244049
6B7F	Ground-Truth	-1	80	85	3.1563198566436768
6B7F	Ground-Truth	-1	81	86	2.9779648780822754
6B7F	Ground-Truth	-1	82	87	1.7711803913116455
6B7F	Ground-Truth	-1	83	88	2.04097318649292
6B7F	Ground-Truth	-1	84	89	2.5207064151763916
6B7F	Ground-Truth	-1	85	90	2.989330530166626
6B7F	Ground-Truth	-1	86	91	2.486572742462158
6B7F	Ground-Truth	-1	87	92	1.782710313796997
6B7F	Ground-Truth	-1	88	93	1.3822451829910278
6B7F	Ground-Truth	-1	89	94	1.1308077573776245
6B7F	Ground-Truth	-1	90	95	1.1929912567138672
6B7F	Ground-Truth	-1	91	96	1.2101359367370605
6B7F	Ground-Truth	-1	92	97	1.0433642864227295
6B7F	Ground-Truth	-1	93	98	0.9772510528564453
6B7F	Ground-Truth	-1	94	99	0.9157177209854126
6B7F	Ground-Truth	-1	95	100	0.7675553560256958
6B7F	DenoisingLD	22	80	85	0.21191103756427765
6B7F	DenoisingLD	22	81	86	0.2095431536436081
6B7F	DenoisingLD	22	82	87	0.1909978687763214
6B7F	DenoisingLD	22	83	88	0.18226870894432068
6B7F	DenoisingLD	22	84	89	0.17144986987113953
6B7F	DenoisingLD	22	85	90	0.17256155610084534
6B7F	DenoisingLD	22	86	91	0.16737279295921326
6B7F	DenoisingLD	22	87	92	0.16772720217704773
6B7F	DenoisingLD	22	88	93	0.17520491778850555
6B7F	DenoisingLD	22	89	94	0.17636877298355103
6B7F	DenoisingLD	22	90	95	0.1724909245967865
6B7F	DenoisingLD	22	91	96	0.16405414044857025
6B7F	DenoisingLD	22	92	97	0.1582898646593094
6B7F	DenoisingLD	22	93	98	0.1584051549434662
6B7F	DenoisingLD	22	94	99	0.17600169777870178
6B7F	DenoisingLD	22	95	100	0.18749244511127472
6B7F	DenoisingLD	32	80	85	0.19026924669742584
6B7F	DenoisingLD	32	81	86	0.1833779513835907
6B7F	DenoisingLD	32	82	87	0.1863526850938797
6B7F	DenoisingLD	32	83	88	0.18474771082401276
6B7F	DenoisingLD	32	84	89	0.18711057305335999
6B7F	DenoisingLD	32	85	90	0.1870482861995697
6B7F	DenoisingLD	32	86	91	0.1881791651248932
6B7F	DenoisingLD	32	87	92	0.20045915246009827
6B7F	DenoisingLD	32	88	93	0.19735315442085266
6B7F	DenoisingLD	32	89	94	0.184530109167099
6B7F	DenoisingLD	32	90	95	0.17590336501598358
6B7F	DenoisingLD	32	91	96	0.16558906435966492
6B7F	DenoisingLD	32	92	97	0.17372195422649384
6B7F	DenoisingLD	32	93	98	0.18358969688415527
6B7F	DenoisingLD	32	94	99	0.19067014753818512
6B7F	DenoisingLD	32	95	100	0.19475194811820984
6B7F	DenoisingLD	42	80	85	0.17968593537807465
6B7F	DenoisingLD	42	81	86	0.18193897604942322
6B7F	DenoisingLD	42	82	87	0.1815357506275177
6B7F	DenoisingLD	42	83	88	0.1730988621711731
6B7F	DenoisingLD	42	84	89	0.17032885551452637
6B7F	DenoisingLD	42	85	90	0.16936872899532318
6B7F	DenoisingLD	42	86	91	0.17606297135353088
6B7F	DenoisingLD	42	87	92	0.18362212181091309
6B7F	DenoisingLD	42	88	93	0.1777423918247223
6B7F	DenoisingLD	42	89	94	0.17455922067165375
6B7F	DenoisingLD	42	90	95	0.16627414524555206
6B7F	DenoisingLD	42	91	96	0.17399512231349945
6B7F	DenoisingLD	42	92	97	0.1745491325855255
6B7F	DenoisingLD	42	93	98	0.17093832790851593
6B7F	DenoisingLD	42	94	99	0.16485416889190674
6B7F	DenoisingLD	42	95	100	0.16655567288398743
6B7F	NeuralMD_Binding01_AR	22	80	85	0.2316107451915741
6B7F	NeuralMD_Binding01_AR	22	81	86	0.2516225576400757
6B7F	NeuralMD_Binding01_AR	22	82	87	0.2494802474975586
6B7F	NeuralMD_Binding01_AR	22	83	88	0.25822561979293823
6B7F	NeuralMD_Binding01_AR	22	84	89	0.2591787278652191
6B7F	NeuralMD_Binding01_AR	22	85	90	0.25953400135040283
6B7F	NeuralMD_Binding01_AR	22	86	91	0.2683824598789215
6B7F	NeuralMD_Binding01_AR	22	87	92	0.2626054584980011
6B7F	NeuralMD_Binding01_AR	22	88	93	0.2707054913043976
6B7F	NeuralMD_Binding01_AR	22	89	94	0.26943710446357727
6B7F	NeuralMD_Binding01_AR	22	90	95	0.27567845582962036
6B7F	NeuralMD_Binding01_AR	22	91	96	0.27620455622673035
6B7F	NeuralMD_Binding01_AR	22	92	97	0.28083375096321106
6B7F	NeuralMD_Binding01_AR	22	93	98	0.2801586091518402
6B7F	NeuralMD_Binding01_AR	22	94	99	0.2882731258869171
6B7F	NeuralMD_Binding01_AR	22	95	100	0.28636592626571655
6B7F	NeuralMD_Binding01_AR	32	80	85	0.2753995954990387
6B7F	NeuralMD_Binding01_AR	32	81	86	0.30037325620651245
6B7F	NeuralMD_Binding01_AR	32	82	87	0.3018896281719208
6B7F	NeuralMD_Binding01_AR	32	83	88	0.38241878151893616
6B7F	NeuralMD_Binding01_AR	32	84	89	0.3883410096168518
6B7F	NeuralMD_Binding01_AR	32	85	90	0.42426037788391113
6B7F	NeuralMD_Binding01_AR	32	86	91	0.4331199526786804
6B7F	NeuralMD_Binding01_AR	32	87	92	0.4264276921749115
6B7F	NeuralMD_Binding01_AR	32	88	93	0.44607263803482056
6B7F	NeuralMD_Binding01_AR	32	89	94	0.4208678603172302
6B7F	NeuralMD_Binding01_AR	32	90	95	0.4084649980068207
6B7F	NeuralMD_Binding01_AR	32	91	96	0.3718436658382416
6B7F	NeuralMD_Binding01_AR	32	92	97	0.3517128825187683
6B7F	NeuralMD_Binding01_AR	32	93	98	0.353535920381546
6B7F	NeuralMD_Binding01_AR	32	94	99	0.34712597727775574
6B7F	NeuralMD_Binding01_AR	32	95	100	0.3525356650352478
6B7F	NeuralMD_Binding01_AR	42	80	85	0.3453989028930664
6B7F	NeuralMD_Binding01_AR	42	81	86	0.41852015256881714
6B7F	NeuralMD_Binding01_AR	42	82	87	0.3705734610557556
6B7F	NeuralMD_Binding01_AR	42	83	88	0.38184812664985657
6B7F	NeuralMD_Binding01_AR	42	84	89	0.38224706053733826
6B7F	NeuralMD_Binding01_AR	42	85	90	0.37816518545150757
6B7F	NeuralMD_Binding01_AR	42	86	91	0.3774658441543579
6B7F	NeuralMD_Binding01_AR	42	87	92	0.3571096956729889
6B7F	NeuralMD_Binding01_AR	42	88	93	0.3731469213962555
6B7F	NeuralMD_Binding01_AR	42	89	94	0.3894524574279785
6B7F	NeuralMD_Binding01_AR	42	90	95	0.3993092477321625
6B7F	NeuralMD_Binding01_AR	42	91	96	0.38827815651893616
6B7F	NeuralMD_Binding01_AR	42	92	97	0.3713372051715851
6B7F	NeuralMD_Binding01_AR	42	93	98	0.4078091084957123
6B7F	NeuralMD_Binding01_AR	42	94	99	0.3723471462726593
6B7F	NeuralMD_Binding01_AR	42	95	100	0.3825109004974365
6B7F	NeuralMD_Binding04_AR	22	80	85	0.47032636404037476
6B7F	NeuralMD_Binding04_AR	22	81	86	0.45783787965774536
6B7F	NeuralMD_Binding04_AR	22	82	87	0.4509257376194
6B7F	NeuralMD_Binding04_AR	22	83	88	0.45940637588500977
6B7F	NeuralMD_Binding04_AR	22	84	89	0.4568839967250824
6B7F	NeuralMD_Binding04_AR	22	85	90	0.46266040205955505
6B7F	NeuralMD_Binding04_AR	22	86	91	0.4699521064758301
6B7F	NeuralMD_Binding04_AR	22	87	92	0.4673542082309723
6B7F	NeuralMD_Binding04_AR	22	88	93	0.47167548537254333
6B7F	NeuralMD_Binding04_AR	22	89	94	0.4761030077934265
6B7F	NeuralMD_Binding04_AR	22	90	95	0.48338645696640015
6B7F	NeuralMD_Binding04_AR	22	91	96	0.49866652488708496
6B7F	NeuralMD_Binding04_AR	22	92	97	0.501239538192749
6B7F	NeuralMD_Binding04_AR	22	93	98	0.4773637354373932
6B7F	NeuralMD_Binding04_AR	22	94	99	0.48634299635887146
6B7F	NeuralMD_Binding04_AR	22	95	100	0.4719716012477875
6B7F	NeuralMD_Binding04_AR	32	80	85	0.39370009303092957
6B7F	NeuralMD_Binding04_AR	32	81	86	0.4243074357509613
6B7F	NeuralMD_Binding04_AR	32	82	87	0.4226667284965515
6B7F	NeuralMD_Binding04_AR	32	83	88	0.4186881482601166
6B7F	NeuralMD_Binding04_AR	32	84	89	0.4246319830417633
6B7F	NeuralMD_Binding04_AR	32	85	90	0.39846116304397583
6B7F	NeuralMD_Binding04_AR	32	86	91	0.40192872285842896
6B7F	NeuralMD_Binding04_AR	32	87	92	0.3999910354614258
6B7F	NeuralMD_Binding04_AR	32	88	93	0.4002445340156555
6B7F	NeuralMD_Binding04_AR	32	89	94	0.3929864466190338
6B7F	NeuralMD_Binding04_AR	32	90	95	0.398782342672348
6B7F	NeuralMD_Binding04_AR	32	91	96	0.39878222346305847
6B7F	NeuralMD_Binding04_AR	32	92	97	0.40145769715309143
6B7F	NeuralMD_Binding04_AR	32	93	98	0.3984929323196411
6B7F	NeuralMD_Binding04_AR	32	94	99	0.39726924896240234
6B7F	NeuralMD_Binding04_AR	32	95	100	0.4050467908382416
6B7F	NeuralMD_Binding04_AR	42	80	85	0.2519321143627167
6B7F	NeuralMD_Binding04_AR	42	81	86	0.24181616306304932
6B7F	NeuralMD_Binding04_AR	42	82	87	0.3021405339241028
6B7F	NeuralMD_Binding04_AR	42	83	88	0.30669647455215454
6B7F	NeuralMD_Binding04_AR	42	84	89	0.3188245892524719
6B7F	NeuralMD_Binding04_AR	42	85	90	0.2977331280708313
6B7F	NeuralMD_Binding04_AR	42	86	91	0.2887502908706665
6B7F	NeuralMD_Binding04_AR	42	87	92	0.3117210268974304
6B7F	NeuralMD_Binding04_AR	42	88	93	0.3317682147026062
6B7F	NeuralMD_Binding04_AR	42	89	94	0.37342607975006104
6B7F	NeuralMD_Binding04_AR	42	90	95	0.3946593701839447
6B7F	NeuralMD_Binding04_AR	42	91	96	0.4100610613822937
6B7F	NeuralMD_Binding04_AR	42	92	97	0.4602316915988922
6B7F	NeuralMD_Binding04_AR	42	93	98	0.4906018376350403
6B7F	NeuralMD_Binding04_AR	42	94	99	0.5178254246711731
6B7F	NeuralMD_Binding04_AR	42	95	100	0.5226139426231384
3B9S	GNNMD	22	80	85	0.2651881277561188
3B9S	GNNMD	22	81	86	0.3110675513744354
3B9S	GNNMD	22	82	87	0.3375983238220215
3B9S	GNNMD	22	83	88	0.3504064083099365
3B9S	GNNMD	22	84	89	0.3379652500152588
3B9S	GNNMD	22	85	90	0.327921986579895
3B9S	GNNMD	22	86	91	0.33915409445762634
3B9S	GNNMD	22	87	92	0.3717421591281891
3B9S	GNNMD	22	88	93	0.3880124092102051
3B9S	GNNMD	22	89	94	0.42746832966804504
3B9S	GNNMD	22	90	95	0.4339578449726105
3B9S	GNNMD	22	91	96	0.3635917007923126
3B9S	GNNMD	22	92	97	0.32512637972831726
3B9S	GNNMD	22	93	98	0.3553922474384308
3B9S	GNNMD	22	94	99	0.3966306447982788
3B9S	GNNMD	22	95	100	0.41317734122276306
3B9S	GNNMD	32	80	85	0.1750321388244629
3B9S	GNNMD	32	81	86	0.16773812472820282
3B9S	GNNMD	32	82	87	0.16011445224285126
3B9S	GNNMD	32	83	88	0.156487837433815
3B9S	GNNMD	32	84	89	0.15767554938793182
3B9S	GNNMD	32	85	90	0.15943653881549835
3B9S	GNNMD	32	86	91	0.1614145189523697
3B9S	GNNMD	32	87	92	0.16449113190174103
3B9S	GNNMD	32	88	93	0.16594721376895905
3B9S	GNNMD	32	89	94	0.16693663597106934
3B9S	GNNMD	32	90	95	0.16298197209835052
3B9S	GNNMD	32	91	96	0.16043804585933685
3B9S	GNNMD	32	92	97	0.15742731094360352
3B9S	GNNMD	32	93	98	0.15151354670524597
3B9S	GNNMD	32	94	99	0.15187916159629822
3B9S	GNNMD	32	95	100	0.14875473082065582
3B9S	GNNMD	42	80	85	0.2052036076784134
3B9S	GNNMD	42	81	86	0.2049034982919693
3B9S	GNNMD	42	82	87	0.20362399518489838
3B9S	GNNMD	42	83	88	0.190690279006958
3B9S	GNNMD	42	84	89	0.16478295624256134
3B9S	GNNMD	42	85	90	0.14299511909484863
3B9S	GNNMD	42	86	91	0.12716946005821228
3B9S	GNNMD	42	87	92	0.11854404211044312
3B9S	GNNMD	42	88	93	0.1115114688873291
3B9S	GNNMD	42	89	94	0.1063946858048439
3B9S	GNNMD	42	90	95	0.10410501807928085
3B9S	GNNMD	42	91	96	0.1063489317893982
3B9S	GNNMD	42	92	97	0.10752133280038834
3B9S	GNNMD	42	93	98	0.10457155108451843
3B9S	GNNMD	42	94	99	0.10156282782554626
3B9S	GNNMD	42	95	100	0.09976599365472794
3B9S	Ground-Truth	-1	80	85	0.6735002398490906
3B9S	Ground-Truth	-1	81	86	0.6011097431182861
3B9S	Ground-Truth	-1	82	87	0.655963659286499
3B9S	Ground-Truth	-1	83	88	0.5902605056762695
3B9S	Ground-Truth	-1	84	89	0.5298435091972351
3B9S	Ground-Truth	-1	85	90	0.583877682685852
3B9S	Ground-Truth	-1	86	91	0.6695582866668701
3B9S	Ground-Truth	-1	87	92	0.7248699069023132
3B9S	Ground-Truth	-1	88	93	0.9077926278114319
3B9S	Ground-Truth	-1	89	94	1.0725382566452026
3B9S	Ground-Truth	-1	90	95	1.1601274013519287
3B9S	Ground-Truth	-1	91	96	1.1013107299804688
3B9S	Ground-Truth	-1	92	97	0.8728763461112976
3B9S	Ground-Truth	-1	93	98	0.9480728507041931
3B9S	Ground-Truth	-1	94	99	0.8442907929420471
3B9S	Ground-Truth	-1	95	100	0.8123199939727783
3B9S	DenoisingLD	22	80	85	0.19736577570438385
3B9S	DenoisingLD	22	81	86	0.17777375876903534
3B9S	DenoisingLD	22	82	87	0.15259259939193726
3B9S	DenoisingLD	22	83	88	0.13669449090957642
3B9S	DenoisingLD	22	84	89	0.14793837070465088
3B9S	DenoisingLD	22	85	90	0.16540323197841644
3B9S	DenoisingLD	22	86	91	0.17133153975009918
3B9S	DenoisingLD	22	87	92	0.18101346492767334
3B9S	DenoisingLD	22	88	93	0.17795251309871674
3B9S	DenoisingLD	22	89	94	0.1760653406381607
3B9S	DenoisingLD	22	90	95	0.17372047901153564
3B9S	DenoisingLD	22	91	96	0.1667882353067398
3B9S	DenoisingLD	22	92	97	0.1596316546201706
3B9S	DenoisingLD	22	93	98	0.14101654291152954
3B9S	DenoisingLD	22	94	99	0.144490584731102
3B9S	DenoisingLD	22	95	100	0.15785837173461914
3B9S	DenoisingLD	32	80	85	0.16977959871292114
3B9S	DenoisingLD	32	81	86	0.16951309144496918
3B9S	DenoisingLD	32	82	87	0.16885431110858917
3B9S	DenoisingLD	32	83	88	0.15723110735416412
3B9S	DenoisingLD	32	84	89	0.15445764362812042
3B9S	DenoisingLD	32	85	90	0.1423540860414505
3B9S	DenoisingLD	32	86	91	0.13070952892303467
3B9S	DenoisingLD	32	87	92	0.12964291870594025
3B9S	DenoisingLD	32	88	93	0.14190605282783508
3B9S	DenoisingLD	32	89	94	0.15517450869083405
3B9S	DenoisingLD	32	90	95	0.1643161028623581
3B9S	DenoisingLD	32	91	96	0.17361246049404144
3B9S	DenoisingLD	32	92	97	0.1643783450126648
3B9S	DenoisingLD	32	93	98	0.15765555202960968
3B9S	DenoisingLD	32	94	99	0.16282954812049866
3B9S	DenoisingLD	32	95	100	0.15687987208366394
3B9S	DenoisingLD	42	80	85	0.19064247608184814
3B9S	DenoisingLD	42	81	86	0.18225397169589996
3B9S	DenoisingLD	42	82	87	0.18256540596485138
3B9S	DenoisingLD	42	83	88	0.17587019503116608
3B9S	DenoisingLD	42	84	89	0.16640987992286682
3B9S	DenoisingLD	42	85	90	0.1524757593870163
3B9S	DenoisingLD	42	86	91	0.14560967683792114
3B9S	DenoisingLD	42	87	92	0.14009477198123932
3B9S	DenoisingLD	42	88	93	0.14592067897319794
3B9S	DenoisingLD	42	89	94	0.1517905443906784
3B9S	DenoisingLD	42	90	95	0.15689140558242798
3B9S	DenoisingLD	42	91	96	0.15488652884960175
3B9S	DenoisingLD	42	92	97	0.1454704999923706
3B9S	DenoisingLD	42	93	98	0.1472979038953781
3B9S	DenoisingLD	42	94	99	0.1399562954902649
3B9S	DenoisingLD	42	95	100	0.14400772750377655
3B9S	NeuralMD_Binding01_AR	22	80	85	0.4455312490463257
3B9S	NeuralMD_Binding01_AR	22	81	86	0.5015143752098083
3B9S	NeuralMD_Binding01_AR	22	82	87	0.49893200397491455
3B9S	NeuralMD_Binding01_AR	22	83	88	0.48645925521850586
3B9S	NeuralMD_Binding01_AR	22	84	89	0.507803738117218
3B9S	NeuralMD_Binding01_AR	22	85	90	0.43294093012809753
3B9S	NeuralMD_Binding01_AR	22	86	91	0.411947637796402
3B9S	NeuralMD_Binding01_AR	22	87	92	0.3815906345844269
3B9S	NeuralMD_Binding01_AR	22	88	93	0.38659992814064026
3B9S	NeuralMD_Binding01_AR	22	89	94	0.4442920982837677
3B9S	NeuralMD_Binding01_AR	22	90	95	0.5709605813026428
3B9S	NeuralMD_Binding01_AR	22	91	96	0.5904095768928528
3B9S	NeuralMD_Binding01_AR	22	92	97	0.8186196684837341
3B9S	NeuralMD_Binding01_AR	22	93	98	1.0760095119476318
3B9S	NeuralMD_Binding01_AR	22	94	99	2.3139150142669678
[truncated: 81 more rows]
